# Supplementary material for: An international validation study of the IL-2 Luc assay for evaluating the potential immunotoxic effects of chemicals on T cells and a proposal for reference data for immunotoxic chemicals
Source: Toxicol In Vitro. Author manuscript; Available in PMC 2022 Oct 11. (PMC9552337; doi:10.1016/j.tiv.2020.104832)
Supplement: 5 [file NIHMS1660497-supplement-5.xlsx]

## Sheet: Sheet1
	Appendix Table 1. The coded chemicals used in the Phase I study
No.	Chemical	CASRN	LabA	LabB	LabC	Supplier
			AIST-TSUKUBA	FDSC	AIST-SHIKOKU
1	Dibutyl phthalate	84-74-2	MIB014A	MIC027A	MID036A	Wako
			MIB017B	MIC026B	MID033B
			MIB016C	MIC023C	MID034C
2	Hydrocortisone (for Cell Culture)	50-23-7	MIB017A	MIC029A	MID038A	Wako
			MIB019B	MIC028B	MID035B
			MIB018C	MIC025C	MID037C
3	Lead(II) acetate trihydrate ( Deleterious substances )	6080-56-4	MIB018A	MIC021A	MID310A	Sigma-Aldrich
			MIB011B	MIC210B	MID037B
			MIB110C	MIC027C	MID038C
4	Zinc dimethyldithiocarbamate (DMDTC)	137-30-4	MIB110A	MIC023A	MID037A	Kanto Chemical
			MIB013B	MIC027B	MID039B
			MIB017C	MIC029C	MID310C
5	Nickel（II) sulfate hexahydrate	10101-97-0	MIB012A	MIC025A	MID034A	Wako
			MIB015B	MIC024B	MID031B
			MIB014C	MIC021C	MID032C
