# Supplementary material for: An international validation study of the IL-2 Luc assay for evaluating the potential immunotoxic effects of chemicals on T cells and a proposal for reference data for immunotoxic chemicals
Source: Toxicol In Vitro. Author manuscript; Available in PMC 2022 Oct 11. (PMC9552337; doi:10.1016/j.tiv.2020.104832)
Supplement: 6 [file NIHMS1660497-supplement-6.xlsx]

## Sheet: MITA(P2）
	Appendix Table 2. The coded chemicals used in the Phase II study
	Chemical	Cas.no.	LabA	LabB	LabC	Supplier
			AIST-TSUKUBA	FDSC	AIST-SHIKOKU
1	2,4-Diaminotoluene	95-80-7	MIB515	MIC618	MID702	Wako
2	Benzo(a)pyrene	50-32-8	MIB516	MIC601	MID703	TCI
3	Cadmium chloride	10108-64-2	MIB502	MIC602	MID714	Wako
4	Dibromoacetic acid	631-64-1	MIB518	MIC610	MID720	ALDRICH
5	Diethylstilbestol	56-53-1	MIB509	MIC611	MID711	SIGMA
6	Diphenylhydantoin	630-93-3	MIB510	MIC615	MID704	SIGMA
7	Ethylene dibromide	106-93-4	MIB507	MIC605	MID705	Wako
8	Glycidol	556-52-5	MIB505	MIC607	MID712	ALDRICH
9	Indomethacin	53-86-1	MIB508	MIC609	MID715	SIGMA
10	Isonicotinic Acid Hydrazide (Isoniazid)	54-85-3	MIB517	MIC612	MID707	Fluka
11	Nitrobenzene	98-95-3	MIB519	MIC603	MID701	Sigma-Aldrich
12	Urethane, Ethyl carbamate	51-79-6	MIB520	MIC604	MID719	Sigma-Aldrich
13	Tributyltin chloride	1461-22-9	MIB506	MIC613	MID713	TCI
14	Perfluorooctanoic acid	335-67-1	MIB514	MIC614	MID718	TCI
15	Dichloracetic acid	79-43-6	MIB511	MIC606	MID716	Sigma-Aldrich
16	Toluene	108-88-3	MIB512	MIC616	MID706	Sigma-Aldrich
17	Acetonitril	75-05-8	MIB501	MIC617	MID708	Wako
18	Mannitol	69-65-8	MIB503	MIC619	MID717	Wako
19	Vanadium pentoxide	1314-62-1	MIB504	MIC608	MID709	Wako
20	o-Benzyl-p-chorolophenol	120-32-1	MIB513	MIC620	MID710	Wako
