# Supplementary material for: An international validation study of the IL-2 Luc assay for evaluating the potential immunotoxic effects of chemicals on T cells and a proposal for reference data for immunotoxic chemicals
Source: Toxicol In Vitro. Author manuscript; Available in PMC 2022 Oct 11. (PMC9552337; doi:10.1016/j.tiv.2020.104832)
Supplement: 7 [file NIHMS1660497-supplement-7.xlsx]

## Sheet: App Table 3
	Appendix Table 3. The summary of immunotoxicological data of 25 chemicals
				NTP data													The data collected by the VMT
	Chemical name	Immunotoxicity classification		In vivo				Ex vivo				In vitro			Mode of action information		In vitro effect on IL-2				In vitro effect on IFN-g				In vitro effect on IIL-4
		Classification	Rationale	immune sytem organ weight	hematologic parameters	bone marrow	serum Ig	cytokine production	cell proliferation	phagocytosis	TDAR	cytokine production	T cell proliferation	Mode of action	human	Rodent	Effect	Animal	in vitro (method)	References	Effect	Animal	in vitro (method)	References	Effect	Animal	in vitro (method)	References
	Phase I study
	Dibutyl phthalate	TTC	3), 4)	A (spleen)			A N					S (IL-2, 4, IFN-g)( H) A (IL-1b)(H) x 3 S (IL-1b)		This compound then is proposed to modulate cytokine secretion from both monocytes/macrophages and T cells.	Studies suggest that innate and adaptive immune system is impacted by DBP exposure (Hansen et al. 2015). DBP is proposed to be metabolized to the monoester in vitro. This compound then is proposed to modulate cytokine secretion from both monocytes/macrophages and T cells. The results from Couleau and colleagues (2015) suggest that some effects may occur through activation of the endocrine pathway…	In vivo rodent studies suggest that DBP impacts the Th2 response. Inflammasome activation by DBP impacts TSLP expression and Th2 response. In vitro studies suggest that while high doses of DBP induced macrophage apoptosis, moderate doses induced protein expression and production of cytokines. DBP also impacted the antigen-presenting capacity of macrophages.					S	human	T cells (in vitro)	Hansen et al. 2015	S	human	T cells (in vitro)	Hansen et al. 2015 (0.0278~27.8 ug/mL)
	Hydrocortisone	TTC	1)	S (thymus) x 2 S (spleen)	S x 2 N A		N				N	S (IFN-a)			Keh and colleagues (2003) reported that in septic shock patients, HC attenuated inflammatory and anti-inflammatory responses without inducing immunosuppression.	No data were located.	S S	human human	lymphocyte (in vitro) PBL (in vitro)	Chikanza and Panayi 1993 Goodwin et al. 1986
	Lead(II) acetate	TTC	1)	A(thymus)			A(H)				S N	S (IFN-g, IL-1b)(H) A (IL-4)(H)	S(H)		Lead acetate (1 μM) induced activation of NF-κB in primary human CD4+ T lymphocytes. This lead induced activation was blocked by antibodies for p65 and p50 subunits (indicating that the p65:p50 heterodimer (NF-κB) is involved), but not by cRel. Lead acetate (100 pM – 100 μM) did not activate NF-κB in 4 different T cell lines, suggesting that these cell lines may not be a reliable system for study…	C3H/HeN mice were exposed to lead acetate (0, 5 or 10 mM in drinking water for periods of up to 18 weeks) and inoculated with a virulent strain of S. typhimurium. Sera were collected on days 15 and 38 post infection. The authors report that the IgG2a antibodies were elevated in control mice by day 38 post infection (0.09 ± 0.05 on day 15 vs. 0.30 ± 0.03 on day 38; an increase of 300% from day 15)…					S no effect S	mice mice human	splenocyte (ex vivo) cell line (EL-4) PBMC	Fernandez-Cabezudo et al. 2007 Wagner et al. 2006 Hemdan et al. 2005	A no effect A A	mice mice human rat	splenocyte (ex vivo) cell line (EL-4) PBMC (in vitro) ?	Fernandez-Cabezudo et al. 2007 Wagner et al. 2006 Hemdan et al. 2005 Chen et al. 2004
	Nickel(II) sulfate	TTC	1)	N S (thymus)					N	A	N	A (IL-4, IFN-g)(H) S (IL-2) S (IFN-g)			NiSO4 was shown to alter dendritic cell phenotypes by activation of MAPKs and NF-B. Additionally, NiSO4 induced IL-8, IL-6, and IL-12 p40 production (Ade et al. 2007; Antonios et al. 2009). Activation of the MAPK pathway may lead to upregulation of the Cys-Cys chemokine receptor, CCR7, which allows dendritic cells to migrate to the draining lymph nodes (Boisleve et al. 2004). NiSO4 has a similar…	No data were located.					A A (NiCl2) A A	mice mice human rat	spleen cell (in vitro) cell line (EL-4) PBMC (in vitro) lymphoid lung cell (ex vivo)	Kim et al. 2009 Wagner et al. 2006 Thomas et al. 2003 Goutet et al. 2000	A, S A (NiCl2) A	mice mice human	spleen cell (in vitro) cell line (EL-4) PBMC (in vitro)	Kim et al. 2009 Wagner et al. 2006 Thomas et al. 2003
	dimethyldithiocarbamate (DMDTC)	NTTC										S (IL-1b)	N(H)		Effects in U937, NK-92MI, and Jurkat cells were dose- and time-dependent. Increased DNA fragmentation, level of active caspase-3, and level of cytochrome c release from U937 and Jurkat cells also were noted after ZDMDC exposure (Li et al. 2011, 2012c, 2012b, 2015). Increased levels of caspase-7, -8, and -9 also were detected in NK-92MI and Jurkat cells (Li et al. 2012c, 2012b). ZDMDC-induced inhi…	ZDMDC increased intracellular level of zinc in rat thymic lymphocytes, which may be associated with induction of apoptosis (Kanemoto-Kataoka et al. 2015).
	Phase II study																							X				X
	2.4-diaminotoluene	NTTC		N (spleen) A (spleen)					N A x 2	S N	S	-	-		No data were located.	Based on the combined effects, Burns and colleagues (1994) proposed that DAT affects differentiation and maturation of leukocytes.
	Benzo(a)pyrene	TTC	2), 3)				S	S(IL-2)	S x 2 A		S x 5 A	A (IL-4)(H) N (IFNγ)(H) N (IL-2)(H) S (IL-2, 4, IFN-g)	S (H) x 2 S x 6	Disruption of T-cell activities has been associated with B(a)P induced immunotoxic effects (Urso et al. 1986).	Calcium mobilization in human T-cells is a proposed mode of action for B(a)P (Krieger et al. 1994). Additionally, Ah receptor activation by B(a)P is proposed to inhibit differentiation of monocytes to macrophages and cell growth of B-cells which may contribute to immunotoxic effects (Allan and Sherr 2005, 2010; van Grevenynghe et al. 2003).	Disruption of T-cell activities has been associated with B(a)P induced immunotoxic effects (Urso et al. 1986). Modulation of mouse splenic T-cell effects was associated with modulation of calcium levels; which was associated with suppression of the NF-B and NFAT pathways (Guan et al. 2017). In addition to T-cell effects, modulation of B-cell population or responses, or macrophage functions also …
	Cadmium Chloride	TTC	2), 3)	A (spleen) S (spleen)				A (IL-2) N (IFN-γ)	S x 1 N x 1 A x 2		S x 4	A (IFN-g)(H) S (IL-2, IFN-g) A (IFN-g) S (IL-2) A (IL-2)	S		In vitro studies suggest that in peripheral blood lymphocytes, cadmium chloride modulated phosphoinositide hydrolysis induced by a target molecule. This modulation is proposed to lead to inhibited NK activity (Cifone et al. 1990). Proposed direct action of cadmium on immunocompetent cells stimulates production and release of cytokines, which may produce proinflammatory effects (Marth et al. 2000).	In RAW264.7 cells, cadmium chloride upregulation of COX-2 and MIP-2 was associated with activation of the phosphatidylinositol 3-kinase/Akt signaling pathway (Huang et al. 2014). Cadmium chloride also may induce overstimulation of nuclear factors of activated T-cells to activate Jurkat T cells (Colombo et al. 2004).					N (ex vivo), A (in vitro) S S (IC50=7.05E-05 M) S	rat rat human mice	splenocyte (ex vivo, in vitro) spleen cell (ex vivo) PBMC (in vitro) thymocyte, splenocyte (in vitro)	Wang et al. 2017 Demenesku et al. 2014 Kooijiman et al. 2010 Pathak and Khandelwal 2008	no effect	rat	spleen cell (ex vivo)	Demenesku et al. 2014
	Dibromoacetic acid (DBAA)	TTC	1), 4)	A (spleen) S (thymus) x 2	A						N	S (IL-2, 4)	S	Overall, studies suggest that DBAA produces immunotoxic effects through modulation of T-cell mediated cell immunity. T-cell apoptosis, through extrinsic and intrinsic pathways, are proposed to play a role in the mode of action.	DBAA may increase ROS levels and transmembrane mitochondrial potentials (Michalowicz et al. 2015).	Overall, studies suggest that DBAA produces immunotoxic effects through modulation of T-cell mediated cell immunity. T-cell apoptosis, through extrinsic and intrinsic pathways, are proposed to play a role in the mode of action. Apoptosis may occur through a variety of pathways including modulation of transmembrane potential, the Fas/FasL pathway, modulation of intracellular calcium, and cell cycl…
	Diethylstilbestrol (DES)	TTC	1), 2), 4)	S (thymus) x 4 A (thymus) x 2 A (spleen)				A (IFN-g) x 3	S x 2 N A x 2		S	A (IL-1) A (IL-2)		DES exposure was associated with down-regulation of gene expression in the TCR complex, and the TCR and CD28 signaling pathways.	DES inhibits the lytic activity of human NK cells (Kalland and Campbell 1984).	DES-induced thymic atrophy was proposed to be due, in part, to estrogen-related thymocyte apoptosis (Besteman et al. 2005; Fenaux et al. 2004). Brown and colleagues suggested that DES exposure upregulates TNF family members, which leads to altered T-cell development. This alteration was suggested to lead to thymic atrophy (Brown et al. 2006). Direct effects on T lymphocytes also may occur (Luster…
	Diphenylhydantoin	TTC	2), 3), 4)		N(C3 or C4 protein levels, H)		S(H) x 3 A(H) N(H) S A x 2 N	A (IL-4) S (IFN-γ, IL-2) S (IL-1α) N (IL-6, 12)	S x 3		S A x 2	-	-	DPH treatment can lead to a decrease of suppressor T cells	DPH (20 μg/mL) induced IL-1 activity and potentiated LPS-induced IL-1 production in human PMBC and in U-937 cells, a stable monocytic cell line (Modeer et al. 1989). DPH treatment can lead to a decrease of suppressor T cells and a reversible IgA deficiency in patients with epilepsy. Gingival overgrowth, which often develops in patients taking DPH, is hypothesized to be due to increased production…	Heat shock proteins were not induced in the PLNs in female BALB/c mice injected subcutaneously with 2 mg DPH (Albers et al. 1996). Male ICR mice injected intraperitoneally with 60 mg diphenylhydantoin for 3, 8 and 30 days exhibited elevated levels of serum glucocorticoids and thymic atrophy throughout the experiment (Hirai and Ichikawa 1991).
	Ethylene Dibromide (EDB)	TTC	1)	S (thymus) S (spleen) N	N				S	A	A	-	S		No data were located.	No data were located.
	Glycidol	NTTC		N					S x 4		S	-	-	Studies suggest that glycidol modulates B-cell function, and NK cell and macrophage activities.111 and decreased cytotoxic T cell activity	No data were located.	Studies suggest that glycidol modulates B-cell function, and NK cell and macrophage activities (Guo et al. 2000).
	Indomethacin	TTC	3), 4)	N A (spleen)		A	N		S x 4 N x 1 A x 2	A	S x 3 A x 1	A (IL-2)(H) A (IFN-g)(H)	A (H) x 4 S A x 3	indomethacin inhibition of prostaglandin synthesis leads to altered T-cell function,	No data were located.	Indomethacin induced effects on prostaglandin synthesis was associated with several immune effects. Lala and Parhar (1988) suggested that indomethacin effects are associated with suppression of prostaglandin synthesis. Rojo and colleagues (1981) and Franceschi and colleagues (1988) proposed that indomethacin inhibition of prostaglandin synthesis leads to altered T-cell function, and NK- and antib…
	Isonicotinic Acid Hydrazide (IAH)	TTC	2)	N x 2			A(H) x 2					S (IL-2)(H) A (IL-2)(H) S (IL-1)(H)	S (H) x 3 A (H) x 6 A N		Metushi and colleagues proposed that INH produced an immune response that leads to liver injury (Metushi et al. 2014c, 2014b).	No data were located.	A	human	PBMC (in vitro), cell line (Jurkat)	Tsuboi et al. 1995
	Nitrobenzene	Undetermined		A (spleen) x 3 A (thymus) x 2		A	S		S N	A	S N	-		effects on T-cell function may play a role in increased susceptibility to L. monocytogenes (Burns et al. 1994).	No data were located.	Two proposed targets of nitrobenzene are: (1) erythrocytes and (2) precursors to erythrocytes and other cells (e,g., granulocytes). The site of action is proposed to be the bone marrow. Additionally, effects on T-cell function may play a role in increased susceptibility to L. monocytogenes (Burns et al. 1994).
	Urethane, Ethyl carbamate	TTC	1)	S (thymus) x2 S (spleen) x 2 N A (thymus) A (spleen)	S x 2		S	N (IL-2)	S x 3 N x 4	N	S x 2 N	N (IL-2, 4, IFN-g)(H) A (IFN-g)(H) S (IFN-g)(H)	N x 2		No data were located.	In vitro and in vivo studies suggest that urethane metabolism by cytochrome P450 is needed to produce the observed immunomodulatory effects (Cha et al. 2000). Macrophage effects are based on urethane effects on the inductive phase of immune responses (Foris et al. 1983).
	Tributyltin Chloride (TBTC)	TTC	1)	S (thymus) x4 S (spleen) x 3			A		S	S	N S	A (INF-g)(H) N (IL-2, 4)( H) S (IFN-g)(H)	S (H) S x 3		In vitro toxicogenomic studies in Jurkat cells (human lymphoblastic T-cell line) showed that TBTC activated cellular stress response and retinoic-acid mediated response genes (Shao et al. 2013).	In vivo effects of TBTC on the thymus of orally treated rats are proposed to be due to the metabolite dibutyltin chloride (Snoeij et al. 1988). The role of apoptosis is not clear. In one study the authors indicated that apoptosis does not appear to be involved in inhibition of immature thymocyte proliferation, which may lead to thymus atrophy (Gennari et al. 1997). In a separate study, the author…					no effect (TBTO)	mice	cell line (EL-4)	Ringerike et al. 2005
	Perflouorooctanoic Acid (PFOA)	TTC	1)	S (thymus) x2 S (spleen) x 2	S		S(H) S	N (IFN-g)	S			S (IL-4)(H) N (IL-2)(H)	A (H) S (H) N (H)	Direct modulation of NF-kB has been implicated in modulation of cytokine production and secretion (Corsini et al. 2012).	Direct modulation of NF-B has been implicated in modulation of cytokine production and secretion (Corsini et al. 2012). PFOA interaction with the PPARα receptor also was implicated in immunomodulatory effects in human cells. Receptor interaction was associated with reduced p65 phosphorylation and NF-B-mediated transcription (Corsini et al. 2011). The extent the role of PPARα receptor activation…	PFOA suppresses T-cell-dependent and T-cell-independent antibody responses (DeWitt et al. 2012). The role of PPARα in PFOA-induced immunosuppression may be strain dependent (Corsini et al. 2014). PFOA-induced effects on humoral immunity may occur through effects on B-cell/plasma cell function (DeWitt et al. 2016). Direct effects on immune cells also are a proposed mode of action of PFOA (Corsini …
	Dichloroacetic Acid (DCAA)	TTC	2), 3)	A(spleen)			S A	N (IL-2) A (IFN-γ) x 3 S (IL-4) x 2 S (IL-2)			N	A (IL-2)(H) A (IL-2, IFN-g)		T-cell activation was one proposed mode of action for DCAA.	T-cell activation was one proposed mode of action for DCAA. Increased IL-10 production, combined with increased FOX P3 expression, is proposed to increase regulatory T-cell differentiation which may lead to increased IL-10 production. Additionally, DCAA increased expression of T-cell activation markers in Jurkat cells. Apoptosis was proposed be associated with a variety of mechanisms including RO…	DCAA-induced increase of p53 accumulation has been proposed to lead to increased formation of cells in G2-M phase (Staneviciute et al. 2016).
	Toluene	NTTC		N	N(H)		S N		S N A		N		N		No data were located.	Low-level (5 ppm) inhalational exposure to toluene activates the STAT6, STAT5, and Foxp3 signaling pathway to enhance Th2-related and Treg-related responses in B10.BR/Sg mice treated with ovalbumin (Fujimaki et al. 2010). Toluene also enhanced NF-B, STAT5, and NF-AT in thymus cells of C3H/HeN mice inhalationally exposed to toluene (Liu et al. 2010). Toluene modulation of IL-2 synthesis, after or…
	Acetonitrile	NTTC		S(thymus)		S					S S	-	-		No data were located.	No data were located.
	Mannnitol	NTTC											N (H)		Mannitol is shown to narrow the airway in asthmatic, but not healthy, test subjects (Brannan et al. 2001, 2003, 2000). Mannitol is proposed to increase osmolarity of airway surface liquid, leading to an increase in mediator release (e.g., histamine, prostaglandins, and leukotrienes) from inflammatory cells which induces bronchoconstriction (Brannan et al. 2006; Sverrild et al. 2016). One mediator…	No data were located.
	Vanadium Pentoxide	NTTC		N A (spleen)								N	N		Vanadium in the +2, +3, and +4 (but not the +5) valence states interacted with human FMLP-activated neutrophils and statistically significantly increased the formation of hydroxyl radicals, with additional augmentation observed in the presence of sodium azide (values not provided) (Fickl et al. 2006). Vanadium pentoxide induced toxic effects on the IL-2-independent human NK cell line, NK-92MI, th…	No data were located.
	o-Benzyl-p-chlorophenol (BCP)	NTTC		N			N				N	-	-		No data were located.	No data were located.
	S: Suppression, A: Augumentation, N: No effect, (H) humana study,
