# Supplementary material for: An international validation study of the IL-2 Luc assay for evaluating the potential immunotoxic effects of chemicals on T cells and a proposal for reference data for immunotoxic chemicals
Source: Toxicol In Vitro. Author manuscript; Available in PMC 2022 Oct 11. (PMC9552337; doi:10.1016/j.tiv.2020.104832)
Supplement: 8 [file NIHMS1660497-supplement-8.xlsx]

## Sheet: App Table 4
Appendix Table 4 . The summary of immunotoxicological data of 60 chemicals in the IL-2 Luc assay data set.
Chemical name	Immunotoxicity classification		Thymus weight			Ex Vivo effect on IL-2				In vitro effect on IL-2					In vitro effeon on IFN-g				In vitro effect on IL-4
	Classification	Rationale	Weight	Animal	Reference	Effect	Animal	ex vivo (method)	Reference	Effect	Animal	in vitro (method)	in vivoの症状	Reference	Effect	Animal	in vitro (method)	Reference	Effect	Animal	in vitro (method)	Reference
FK506	TTC	1,3	decrease decrease	rat rat	Nalesnik et al. 1987 Takai et al. 1990					S S S S	mice rat human human	cell line (EL-4) primary astrocyte cell (in vitro) cell line (Jurkat, Hut-78) PBMC		Wagner et al. 2006 Gabryel et al. 2004 Henderson et al. 1991 Yoshimura et al. 1989	S	mice	cell line (EL-4)	Wagner et al. 2006	S	mice	cell line (EL-4)	Wagner et al. 2006
Cyclosporine A	TTC	1,3	decrease no effect decrease decrease	mice mice rat mice	Auli et al. 2012 Kanariou et al. 1989 Beschorner et al. 1987 Hattori et al. 1987					S S S S	mice mice rat human	cell line (3A9 Tcell hybridoma) cell line (EL-4) primary astrocyte cell (in vitro) cell line (Jurkat, Hut-78)		Lehmann and Williams 2018 Ringerike et al. 2005 Gabryel et al. 2004 Henderson et al. 1991	IC50=5.00E-08 M S S	human mice mice	PBMC (in vitro) cell line (EL-4) cell line (EL-4)	Kooijman et al. 2010 Wagner et al. 2006 Ringerike et al. 2005	S S S	mice mice human	cell line (EL-4) cell line (EL-4) cell line (D10.G4.1)	Wagner et al. 2006 Ringerike et al. 2005 Schmidt et al. 1994
Actinomycin D	TTC	3								S S	mice human	cell line (EL-4) PBMC (in vitro)		Wagner et al. 2006 Wang et al. 1984	no effect	mice	cell line (EL-4)	Wagner et al. 2006	A	mice	cell line (EL-4)	Wagner et al. 2006
Digoxin	TTC	2, 3								S no effect S	human human human	cell line (HepG2), Th17 cell, thymocytes PBMC (in vitro) PBMC (in vitro)		Karas et al. 2018, He et al. 1998 Sheikhi et al. 2007 Gentile et al. 1997	S (ex vivo), no effect (in vitro) S (IC50=4.31E-07 M)	mice human	spleen cell (ex vivo, in vitro) PBMC (in vitro)	Hinshaw et al. 2016 Kooijman et al. 2010
Colchicine	TTC	2,3				A	human	PBMC (ex vivo)	Freed et al. 1989	A	human	cell line (Jurkat)		Dupuis et al. 1993	N (IC50>5.00E-04 M(=200 ug/mL)) S (in vitro) A S	human mice human human	PBMC (in vitro) spleen cell (in vitro) PBMC (in vitro)	Kooijman et al. 2010 Sosroseno 2009 Tzortzaki et al. 2007 Altindag et al. 1997	A (in vitro)	mice	spleen cell (in vitro)	Sosroseno 2009
FR167653	Undetermined	2, 3								no effect no effect	mice human	cell line (EL-4) lymphocyte (in vitro)		Wagner et al. 2006 Yamamoto et al. 1996	no effect S no effect	mice mice human	cell line (EL-4) spleen cell (ex vivo) lymphocyte (in vitro)	Wagner et al. 2006 Ando et al. 2004 Yamamoto et al. 1996	S no effect	mice mice	cell line (EL-4) spleen cell (ex vivo)	Wagner et al. 2006 Ando et al. 2004
Benzethonium chloride	Undetermined	1	decrease	rat, mice	National Toxicology Program 1995					no effect	mice	cell line (EL-4)		Wagner et al. 2006	no effect	mice	cell line (EL-4)	Wagner et al. 2006	A	mice	cell line (EL-4)	Wagner et al. 2006
Mercuric chloride	TTC	1,3	decrease	mice	Dieter et al. 1983					S no effect A	mice mice mice	plasma (in vivo) cell line (EL-4) spleen cell		Santarelli et al. 2006 Wagner et al. 2006 Hu et al. 1997	S (IC50=3.06E-06 M) A S	human mice mice	PBMC (in vitro) cell line (EL-4) cell line (EL-4)	Kooijman et al. 2010 Wagner et al. 2006 Ringerike et al. 2005	A	mice	cell line (EL-4)	Wagner et al. 2006
Chlorpromazine	TTC	1,3	decrease decrease	mice rat	Auli et al. 2012 Silvestrini et al. 1967					A S S	human rat human	whole blood (in vitro) mixed glial and microglial cell cultures (in vitro) thymocytes (in vitro)		Himmerich et al. 2011 Labuzek et al. 2005 Schleuning et al. 1989	S S	human mice	thymocytes (in vitro) Spleen cell (in vitro)	Schleuning et al. 1989 Johnson et al. 1985	S A	mice human	splenic lymphocyte ( in vitro) whole blood (in vitro)	Pei et al. 2014 Himmerich et al. 2011
Amphotericin B	Undetermined	1	decrease	mice	Blanke et al. 1977
Dibutyl phthalate	TTC	3	no effect no effect	rat rat	Zhang et al. 2013 Salazar et al. 2004					S	human	T cell (in vitro)		Hansen et al. 2015	S	human	T cells (in vitro)	Hansen et al. 2015	S	human	T cells (in vitro)	Hansen et al. 2015
2-Aminoanthracene	Undetermined									A	mice	cell line (EL-4)		Wagner et al. 2006	A	mice	cell line (EL-4)	Wagner et al. 2006	A	mice	cell line (EL-4)	Wagner et al. 2006
Formaldehyde	TTC	2,3	no effect	rat	Vargova et al. 1993										S (mRNA and protein) A	human mice	T cell (in vitro) spleen cell (ex vivo)	Sasaki et al. 2009 Fujimaki et al. 2004	no effect	human	T cell (in vitro)	Sasaki et al. 2009
Pyrimethamine	Undetermined									A no effect (<LOEL)	mice human	cell line (EL-4) lymphocyte (in vitro)		Wagner et al. 2006 Bygbjerg et al. 1987	no effect	mice	cell line (EL-4)	Wagner et al. 2006	A	mice	cell line (EL-4)	Wagner et al. 2006
Isophorone diisocyanate	Undetermined														no effect	mice	Lymph node (ex vivo)	Selgrade et al. 2006
Cisplatin	TTC	1,2,3	decrease decrease	mice mice	Kouchi et al. 1996 Sugiyama et al. 1995	S	mice	Spleen cell (ex vivo)	Kim et al. 2019	no effect (<LOEL) A S	mice human human	cell line (EL-4) PBL (in vitro) PBL (in vitro)		Wagner et al. 2006 Riesbeck 1999 Sfikakis et al. 1996	S A	mice mice	Spleen cell (ex vivo) cell line (EL-4)	Kim et al. 2019 Wagner et al. 2006	A no effect	mice mice	Spleen cell (ex vivo) cell line (EL-4)	Kim et al. 2019 Wagner et al. 2006
Cobalt chloride	TTC	1, 3	decrease	rat	Chetty et al. 1979					S	mice	cell line (EL-4)		Wagner et al. 2006	A	mice	cell line (EL-4)	Wagner et al. 2006	A	mice	cell line (EL-4)	Wagner et al. 2006
Chloroquine	TTC	1,3	decrease	human	Garly et al. 2008					S	human	Synovial T cell clones		Landewe et al. 1995	A S	mice human	? (ex vivo) T cell clone	Rosa et al. 1999 Landewe et al. 1992	no effect	mice	? (ex vivo)	Rosa et al. 1999
Minocycline	TTC	3								S S	human human	PBMC (in vitro) T cell clones (in vitro)		Maeda et al. 2010 Kloppenburg et al. 1995	no effect S	mice human	splenocyte (ex vivo) T cell clones (in vitro)	Chen et al. 2010 Kloppenburg et al. 1995	no effect	mice	splenocyte (ex vivo)	Chen et al. 2010
Mitomycin C	Undetermined									no effect (<LOEL) S	mice human	cell line (EL-4) mononuclear leukocyte (in vitro)		Wagner et al. 2006 Roche et al. 1988	no effect	mice	cell line (EL-4)	Wagner et al. 2006	no effect	mice	cell line (EL-4)	Wagner et al. 2006
Hydrogen peroxide	TTC	3								A S	mice human	cell line (EL-4) PBMC (in vitro)		Wagner et al. 2006 Freed et al. 1987	A	mice	cell line (EL-4)	Wagner et al. 2006	A	mice	cell line (EL-4)	Wagner et al. 2006
Citral	Undetermined	1	decrease decrease	rat rat, mice	Ress et al. 2003 National Toxicology Program 2003													X				X
Dexamethasone	TTC	1,3	decrease decrease decrease	mice mice rat	Auli et al. 2012 Munson et al. 1982 Exon et al. 1986					S no effect S	mice mice human	cell line (3A9 Tcell hybridoma) cell line (EL-4) CBMC, PBMC (in vitro)		Lehmann and Williams 2018 Wagner et al. 2006 Bessler et al. 1996	S S S S no effect	human human mice mice mice	PBL (in vitro) T cell (in vitro) T cell clone (in vitro) splenocyte (ex vivo) cell line (EL-4)	Arya et al. 1984 Reen and Yeh 1984 Kelso and Munck 1984 Kunicka et al. 1993 Wagner et al. 2006	A S S	mice human mice	cell line (EL-4) cell line (D10.G4.1) splenocyte (ex vivo)	Wagner et al. 2006 Schmidt et al. 1994 Kunicka et al. 1993
Pentamidine isethionate	TTC	3								S no effect no effect (<LOEL)	mice mice human	cell line (EL-4) cell line (EL-4) whole blood (in vitro)		Ringerike et al. 2005 Wagner et al. 2006 Van Wauwe et al. 1996	A S	mice mice	cell line (EL-4) cell line (EL-4)	Wagner et al. 2006 Ringerike et al. 2005	A S	mice mice	cell line (EL-4) cell line (EL-4)	Wagner et al. 2006 Ringerike et al. 2005
Lead(II)acetate	TTC	1, 3	increase	rat	Bunn et al. 2001	no effect no effect	rat rat	spleen cell (ex vivo) spleen cell (ex vivo)	Bunn et al. 2001 Miller et al. 1998	S	mice	cell line (EL-4)		Wagner et al. 2006	S no effect S	mice mice human	splenocyte (ex vivo) cell line (EL-4) PBMC	Fernandez-Cabezudo et al. 2007 Wagner et al. 2006 Hemdan et al. 2005	A no effect A A	mice mice human rat	splenocyte (ex vivo) cell line (EL-4) PBMC (in vitro) ?	Fernandez-Cabezudo et al. 2007 Wagner et al. 2006 Hemdan et al. 2005 Chen et al. 2004
Azathioprine	TTC	1,2, 3	decrease decrease	rat rat	De Waal et al. 1995 Vos and Van Loveren 1994	S S	mice, rat human	lymphocyte, thymocyte (in vitro, ex vivo) PBMC (ex vivo)	Meredith and Scott 1994 Dupont et al. 1985	S S	mice mice, rat	cell line (3A9 Tcell hybridoma) lymphocyte, thymocyte (in vitro, ex vivo)		Lehmann and Williams 2018 Meredith et al. 1994	S S	human human	PBMC (ex vivo) PBMC (ex vivo)	Weimar et al. 1995 Dupont et al. 1985
Diesel exhaust particle	TTC	1, 3	decrease	rat	Tsukue et al. 2001					A	mice	cell line (EL-4)		Wagner et al. 2011	S	human	T cell (in vitro)	Sasaki et al. 2009	no effect	human	T cell (in vitro)	Sasaki et al. 2009
Sodium dodecyl sulfate	TTC	3								S	mice	cell line (EL-4)		Ringerike et al. 2005	S (IC50=1.61E-04 M)	human mice	PBMC (in vitro) cell line (EL-4)	Kooijman et al. 2010 Ringerike et al. 2005
Dapsone	TTC	3	No Effect	mice	https://ntp.niehs.nih.gov/testing/types/imm/abstracts/imm90015/index.html					S, A S	mice mice	cell line (EL-4) splenocyte (in vitro)		Wagner et al. 2006 Peterson et al. 1997	S, A	mice	cell line (EL-4)	Wagner et al. 2006	S	mice	cell line (EL-4)	Wagner et al. 2006
Nitrofurazone	NTTC		No Effect	mice	https://ntp.niehs.nih.gov/testing/types/imm/abstracts/imm90011/index.html					A	mice	cell line (EL-4)		Wagner et al. 2006	no effect	mice	cell line (EL-4)	Wagner et al. 2006	no effect	mice	cell line (EL-4)	Wagner et al. 2006
p-Nitroaniline	TTC	1,3	increase, decrease	mice	National Toxicology Program 1993b					A	mice	cell line (EL-4)		Wagner et al. 2006	A	mice	cell line (EL-4)	Wagner et al. 2006	A	mice	cell line (EL-4)	Wagner et al. 2006
Sulfasalazine	TTC	1,3	decrease	rat	National Toxicology Program 1997					S	mice	splenocyte (in vitro)		Fujiwara et al. 1990	S A	human rat	BAL cell (in vitro) CNS (in vivo)	Dobis et al. 2010 Correale et al. 1991	S	mice	mesangial cell (in vitro)	Tsai et al. 2000
Aluminium chloride	TTC	1,3	diminished thymic cellularity	mice	Synzynys et al. 2004					S	rat	lymphocyte (in vitro)		She et al. 2012
Nickel sulfate	TTC	1, 3	no effect decrease decrease	mice rat rat, mice	Knight et al. 1991 Haley et al. 1990 National Toxicology Program 1996					S (NiCl2) A A (NiCl2)	human mice mice	Cell line (Jurkat) spleen cell (in vitro) cell line (EL-4)		Saito et al. 2011 Kim et al. 2009 Wagner et al. 2006	A A (NiCl2) A A	mice mice human rat	spleen cell (in vitro) cell line (EL-4) PBMC (in vitro) lymphoid lung cell (ex vivo)	Kim et al. 2009 Wagner et al. 2006 Thomas et al. 2003 Goutet et al. 2000	A, S A (NiCl2) A	mice mice human	spleen cell (in vitro) cell line (EL-4) PBMC (in vitro)	Kim et al. 2009 Wagner et al. 2006 Thomas et al. 2003
Hydrocortisone	TTC	1,3	decrease decrease (PND 21), increase (PND 42)	mice rat	Van Dijk et al. 1979 El Fouhil et al. 1993a, El Fouhil et al.1993b, El Fouhil and Turkall 1993					S S S S	human human human human	lymphocyte (in vitro) PBL (in vitro) lymphocyte (in vitro) PBMC (in vitro)		Chikanza and Panayi 1993 Goodwin et al. 1986 Palacios and Sugawara 1982 Northoff et al. 1980
Diethanolamine	Undetermined	1	decrease	mice	https://ntp.niehs.nih.gov/testing/types/imm/abstracts/imm20004/imm20004.html									X
Chloroplatinic acid	Undetermined				X									X
Sodium bromate	Undetermined	1	No Effect	mice	https://ntp.niehs.nih.gov/testing/types/imm/abstracts/imm98004/index.html									X
Histamine	TTC	3								S S A, S	mice human mice	splenocyte (in vitro) PBMC (in vitro) spleen cell (in vitro)		Poluektova et al. 1999 Huchet and Grandjon 1988 Khan et al. 1985	no effect	mice	serum (in vivo)	Metushi and Uetrecht 2014
Isoniazid	NTTC	1	No Effect	mice	https://ntp.niehs.nih.gov/testing/types/imm/abstracts/imm96002/index.html					S (13.7, 137.1 ug/mL), A (0.0137~1.37 ug/mL)	human	T cell (in vitro)		Kucharz and Sierakowski 1990
Triethanolamine	Undetermined													X
Magnesium sulfate	Undetermined
Rapamycin	TTC	1, 3	decrease	rat	Lu et al. 2015					A, S A (0.0009ug/mL), S (0.457ug/mL) S S	mice rat human human	cell line (EL-4) primary astrocyte cell (in vitro) T cell (in vitro) cell line (Jurkat, Hut-78)		Ringerike et al. 2005 Gabryel et al. 2004 Hanke et al. 1992 Henderson et al. 1991	no effect	mice	cell line (EL-4)	Ringerike et al. 2005	S	mice	cell line (EL-4)	Ringerike et al. 2005
Mizoribine	Undetermined									S (>LOEL) no effect	mice human	T cells (in vitro) peripheral blood T cells (in vitro)		Song et al. 2006 Turka et al. 1991
Warfarin	TTC	3								S	human	T cell (in vitro)		Bruserud and Lundin 1987	S (IC50=3.16E-04 M)	human	PBMC (in vitro)	Kooijman et al. 2010
2,4-Diaminotoluene	NTTC	1	No Effect	mice	https://ntp.niehs.nih.gov/testing/types/imm/abstracts/imm87034/index.html									X X				X				X
Cyclophosphamide	TTC	1	decrease decrease decrease	mice mice rat	Auli et al. 2012 https://ntp.niehs.nih.gov/testing/types/imm/abstracts/imm90015/index.html Exon et al. 1986	S	mice	splenocyte (ex vivo)	Tabi et al. 1988	no effect (needs metabolization)	mice	cell line (3A9 Tcell hybridoma)		Lehmann and Williams 2018
Dibenzopyrene	Undetermined	3								A	mice	cell line (EL-4)		Wagner et al. 2006	A	mice	cell line (EL-4)	Wagner et al. 2006	A	mice	cell line (EL-4)	Wagner et al. 2006
Ethanol	TTC	1, 3	decrease	mice	Kim and Park 2002					S	human	cell line (Jurkat), primary CD4+ T lymphocytes (in vitro)		Ghare et al. 2011	N (IC50>1.00E-03 M)	human	PBMC (in vitro)	Kooijman et al. 2010
Hexachlorobenzene	Undetermined	1,2	no effect decrease cortical atrophy	rat mice monkey	Vos et al. 1979 Loose et al. 1978 Iatropoulos et al. 1976	A A	rat rat	spleen cell (ex vivo) spleen cell (ex vivo)	Ezendam et al. 2004 Vandebriel et al. 1998						N (IC50>1.00E-05 M)	human	PBMC (in vitro)	Kooijman et al. 2010
Lithium carbonate	TTC	1,3	decrease	mice	https://ntp.niehs.nih.gov/testing/types/imm/abstracts/imm85001/index.html					A A A	human human human	PBMC (in vitro) PBMC (in vitro) PBMC (in vitro)		Wilson et al. 1989 Parenti et al. 1988 Sztein et al. 1987	N (IC50>1.00E-03 M)	human	PBMC (in vitro)	Kooijman et al. 2010
Methanol	NTTC	1	decrease	rat	Parthasarathy et al. 2005					no effect	mice	cell line (EL-4)		Wagner et al. 2006	N (IC50>1.00E-03 M) no effect	human mice	PBMC (in vitro) cell line (EL-4)	Kooijman et al. 2010 Wagner et al. 2006	A	mice	cell line (EL-4)	Wagner et al. 2006
Methotrexate	TTC	3								S A	mice human	cell line (3A9 Tcell hybridoma) PBMC (in vitro)		Lehmann and Williams 2018 Cesario et al. 1984					no effect	human	cell line (D10.G4.1)	Schmidt et al. 1994
Dimethyl sulfoxide	NTTC	1,3	no effect	mice	Caren et al. 1985					S, A no effect (1 %), S (2.5, 5, 10 %)	mice human	cell line (EL-4) PBMC (in vitro)		Wagner et al. 2006 de Abreu Costa et al. 2017	no effect	mice	cell line (EL-4)	Wagner et al. 2006	A	mice	cell line (EL-4)	Wagner et al. 2006
Trichloroethylene	NTTC	1	No Effect	mice, rat	https://ntp.niehs.nih.gov/testing/types/imm/abstracts/imm20006/imm20006.html https://ntp.niehs.nih.gov/testing/types/imm/abstracts/imm96007/imm96007.html
Mycophenolic acid	Undetermined	1, 3	decrease	rat	Pally et al. 2001					no effect no effect	human mice	PBL (in vitro) spleen cell (in vitro)		Quemeneur et al. 2002 Lemster et al. 1992
2-Mercaptobenzothiazole	Undetermined
Ribavirin	TTC	1, 3	decrease	mice	https://ntp.niehs.nih.gov/testing/types/imm/abstracts/imm90010/index.html					A A	human human	PBMC (in vitro) T cells ( in vitro)		Sookoian et al. 2004 Tam et al. 1999
Nicotinamide	Undetermined
Acetaminophen	Undetermined		no effect decrease (rat), no effect (mice)	mice rat, mice	Kim and Park 2002 National Toxicology Program 1993a					A	mice	cell line (EL-4)		Wagner et al. 2006	A N (C50>5.00E-04 M)	mice human	cell line (EL-4) PBMC (in vitro)	Wagner et al. 2006 Kooijman et al. 2010	A	mice	cell line (EL-4)	Wagner et al. 2006
