# Supplementary material for: An international validation study of the IL-2 Luc assay for evaluating the potential immunotoxic effects of chemicals on T cells and a proposal for reference data for immunotoxic chemicals
Source: Toxicol In Vitro. Author manuscript; Available in PMC 2022 Oct 11. (PMC9552337; doi:10.1016/j.tiv.2020.104832)
Supplement: 9 [file NIHMS1660497-supplement-9.xlsx]

## Sheet: Sheet2
	Appendix Table 5. The results of 31 chemicals included in the NTP data set evaluated by the IL-2 Luc assay
	chemical name	Route$	Length of exposure (Days)	Plaque forming cells	NK cell activity	T cell mitogens	Mixed lymphocyte reaction	Delayed type haypersensitivity	Cytotoxic T cell response	Surface markers	Leukocyte count	Thymus/BW ratio	Spleen/ BW ratio	Spleen cellularity	LPS	Immunotoxicity judged by the NTP*	IL-2 Luc assay**
	Acetonitrile	INHAL	14	-	N	-	N	-	N	N	N	N	N	N	-	N	N
	Azathioprine	IP	22 over 30	+	-	-	-	N	+	+	-	-	-	+	-	P	S
	Benzo(a)pyrene	SC	14	+	N	+	-	-	N	-	-	+	-	-	+	P	S
	t-Butylhydroquinone	GAV	14	-	N	-	-	-	N	-	-	-	+	-	-	N	N
	Cadmium chloride	WATER	90	N	-	+	N	-	N	N	N	-	-	N	+	P	N
	4-Chloro-o-phenylenediamine	GAV	14	-	-	-	-	-	N	-	-	-	-	+	-	N	S
	2,4-Diaminotoluene	GAV	14	-	+	-	-	+	N	+	-	-	-	+	N	P	N
	Diethylstilbestrol	SC	14	-	+	+	+	-	N	+	+	+	+	N	-	P	S
	Dimethylbenz(a)-anthracene	SC	14	+	+	+	+	N	+	N	-	-	+	+	+	P	S
	Dimethylvinyl chloride	GAV	14	-	-	+	-	+	N	N	N	N	N	N	-	P	N
	Diphenylhydantoin	GAV	14	-	+	-	N	N	N	N	-	+	+	-	-	P	N
	Ethyl carbamate	IP	14	+	N	+	-	-	N	N	N	N	N	+	N	P	A
	Ethylene dibromide	GAV	14	+	+	+	+	-	N	N	N	+	+	-	+	P	N
	Indomethacin	SC	5	N	N	+	+	-	N	N	N	N	N	N	-	P	A
	Lithium carbonate	GAV	14	-	+	-	-	-	N	+	-	+	-	-	+	P	N
	Methyl carbamate	IP	14	N	N	-	-	-	N	N	N	N	N	-	N	N	A
	Nickel sulfate	WATER	180	-	-	-	N	N	N	N	N	+	-	-	+	P	S
	Nitrobenzene	GAV	14	+	+	+	+	-	N	N	-	-	+	+	-	P	N
	Nitrofurazone	GAV	14	-	-	-	-	N	-	-	-	-	-	-	-	N	S
	n-Nitrosodimethylamine	IP	14	+	+	+	+	+	N	N	-	+	-	N	+	P	A
	m-Nitrotoluene	GAV	14	+	-	+	-	+	N	+	-	+	-	-	-	P	N
	p-Nitrotoluene	GAV	14	+	-	-	-	-	N	+	-	-	-	-	-	P	N
	Oxymetholone	FEED	14	-	-	-	-	N	N	-	-	-	-	-	-	N	S
	Pentachlorophenol	FEED	14	+	+	+	-	-	N	N	-	-	-	-	-	P	S
	Pentamidine isethionate	SC	22 over 30	-	-	-	-	N	-	-	-	-	-	-	-	N	S
	o-Phenylphenol	GAV	10 over 14	-	N	-	N	-	N	N	N	+	+	N	-	P	S
	Phorbol myristate acetate (TPA)	SC	4 over 14	N	N	+	+	N	N	N	+	N	N	N	+	P	S
	Ribavirin	GAV	14	+	-	-	-	N	-	+	-	-	-	-	-	P	A/S
	4,4-Thiobis(6-t-butyl-m-cresol)	GAV	14	+	+	-	+	-	N	+	+	-	+	+	-	P	S
	Toluene	GAV	14	-	-	-	-	-	N	-	+	-	-	-	-	N	N
	Vanadium pentoxide	INHAL	14	-	-	N	-	N	-	N	N	N	N	-	N	N	N
	* N: Non-immunotoxic, P: Immunotoxic		**		Concordant with immunotoxicity classification					$	FEED	feed
					Disconcordant with immunotoxicity classification						GAV	gavage
				S	Suppression of IL-2 LA						INHAL	inhalation
				A	Augmentaion of IL-2 LA						IP	intraperitoneal
				N	No effect						SC	subcutaneous
				P							WATER	water

## Sheet: Luster 31 最新データ 統計 (2)
		Luster(1992) Appendix Immunotoxicology Database																									TTC	TTC
		chemical name	CAS no.	Route	Length of exposure (Days)	Plaque forming cells	NK cell activity	T cell mitogens	MLR	DHR	CTL	Surface markers	Leukocyte count	Thymus/BW ratio	Spleen/ BW ratio	Spleen cellularity	LPS	Luster Judge	Luster			TTC (1+)	TTC (2+)	IL-1 Luc assay	IL-8 Luc assay		TTC Cr 1+	TTC Cr 2+
	1	Acetonitrile	75-05-8	INHAL	14	-	N	-	N	-	N	N	N	N	N	N	-	N	N			N	N	N	N		N	N			IS	Non-IS			Immunosuppression	Non-Immunosuppression
	5	Azathioprine	446-86-6	IP	22 over 30	+	-	-	-	N	+	+	-	-	-	+	-	P	S			S	S	S	N		P	N			Accuracy	0.515152
	7	Benzo(a)pyrene	50-32-8	SC	14	+	N	+	-	-	N	-	-	+	-	-	+	P	S			S	S	N	N		P	P			Specificity	0.363636			Sensitivity		0.590909
	10	t-Butylhydroquinone	1948-33-0	GAV	14	-	N	-	-	-	N	-	-	-	+	-	-	N	N			N	N	S	P		N	N
	11	Cadmium chloride	10108-64-2	WATER	90	N	-	+	N	-	N	N	N	-	-	N	+	P	N			N	N	S	P		P	N			IS	Non-IS			Immunosuppression	Non-Immunosuppression
	13	4-Chloro-o-phenylenediamine	95-83-0	GAV	14	-	-	-	-	-	N	-	-	-	-	+	-	N	S			S	S	S	P		N	N		Negative	4	4		Negative	4	4
	14	2,4-Diaminotoluene	95-80-7	GAV	14	-	+	-	-	+	N	+	-	-	-	+	N	P	N			N	N	N	N		N	N
	16	Diethylstilbestrol	56-53-1	SC	14	-	+	+	+	-	N	+	+	+	+	N	-	P	S			S	S	N	P		P	P			Sensitivity	0.764706			Sensitivity		0.764706
	17	Dimethylbenz(a)-anthracene	57-97-6	SC	14	+	+	+	+	N	+	N	-	-	+	+	+	P	S			S	S	S	N		P	P			Specificity	0.4			Specificity		0.444444
	18	Dimethylvinyl chloride	513-37-1	GAV	14	-	-	+	-	+	N	N	N	N	N	N	-	P	N			N	N	N	N		P	N
	19	Diphenylhydantoin	630-93-3	GAV	14	-	+	-	N	N	N	N	-	+	+	-	-	P	N			N	N	N	P		P	N			IS	Non-IS
	20	Ethyl carbamate	51-79-6	IP	14	+	N	+	-	-	N	N	N	N	N	+	N	P	A			A	A	N	N		P	N		Positive	13	7
	21	Ethylene dibromide	106-93-4	GAV	14	+	+	+	+	-	N	N	N	+	+	-	+	P	N			N	N	N	P		P	P		Negative	9	4
	26	Indomethacin	53-86-1	SC	5	N	N	+	+	-	N	N	N	N	N	N	-	P	A			A	A	N	P		P	P
	28	Lithium carbonate	554-13-2	GAV	14	-	+	-	-	-	N	+	-	+	-	-	+	P	N			N	N	N	P		P	N
	29	Methyl carbamate	598-55-0	IP	14	N	N	-	-	-	N	N	N	N	N	-	N	N	A			A	A	N	N		N	N			IS	Non-IS
	31	Nickel sulfate	7786-81-4	WATER	180	-	-	-	N	N	N	N	N	+	-	-	+	P	S			S	S	S	P		P	N		Negative	4	4
	32	Nitrobenzene	98-95-3	GAV	14	+	+	+	+	-	N	N	-	-	+	+	-	P	N			N	N	N	N		P	P
	33	Nitrofurazone	59-87-0	GAV	14	-	-	-	-	N	-	-	-	-	-	-	-	N	S			S	S	N	P		N	N			Accuracy	0.62963
	34	n-Nitrosodimethylamine	62-75-9	IP	14	+	+	+	+	+	N	N	-	+	-	N	+	P	A			A	A	N	N		P	P			Sensitivity	0.764706
	35	m-Nitrotoluene	99-08-1	GAV	14	+	-	+	-	+	N	+	-	+	-	-	-	P	N			N	N	N	N		P	P			Specificity	0.4
	36	p-Nitrotoluene	99-99-0	GAV	14	+	-	-	-	-	N	+	-	-	-	-	-	P	N			N	N	N	N		N	N
	38	Oxymetholone	434-07-1	FEED	14	-	-	-	-	N	N	-	-	-	-	-	-	N	S			S	S	S	N		N	N		Positive	12	8
	39	Pentachlorophenol	87-86-5	FEED	14	+	+	+	-	-	N	N	-	-	-	-	-	P	S			S	S	S	P		P	N		Negative	7	6
	40	Pentamidine isethionate	140-64-7	SC	22 over 30	-	-	-	-	N	-	-	-	-	-	-	-	N	S			S	S	S	P		N	N
	41	o-Phenylphenol	90-43-7	GAV	10 over 14	-	N	-	N	-	N	N	N	+	+	N	-	P	S			S	S	S	P		P	N			Accuracy	0.545455
	42	Phorbol myristate acetate (TPA)	16561-29-8	SC	4 over 14	N	N	+	+	N	N	N	+	N	N	N	+	P	S			S	S	S	P		P	P			Sensitivity	0.631579
	43	Ribavirin	36791-04-5	GAV	14	+	-	-	-	N	-	+	-	-	-	-	-	P	A/S			A/S	A/S	S	N		N	N			Specificity	0.428571
	47	4,4-Thiobis(6-t-butyl-m-cresol)	96-69-5	GAV	14	+	+	-	+	-	N	+	+	-	+	+	-	P	S			S	S	S	P		P	N			IS	Non-IS
	48	Toluene	108-88-3	GAV	14	-	-	-	-	-	N	-	+	-	-	-	-	N	N			N	N	N	N		N	N		Positive	12	7
	50	Vanadium pentoxide	1314-62-1	INHAL	14	-	-	N	-	N	-	N	N	N	N	-	N	N	N			N	N	N	P		N	N
																															Sensitivity	0.857143
																															Specificity	0.461538
																																		Immunosuppression	Non-Immunosuppression
																																	Positive	13	5
																																	Negative	9	4
																																		Accuracy		0.548387
																																		Sensitivity		#DIV/0!
																																		Specificity		0.444444
																																		Immunosuppression	Non-Immunosuppression
																																	Positive	13	5
																																	Negative	4	4
																																		Accuracy		0.653846
																																		Sensitivity		0.764706
																																		Specificity		0.444444

## Sheet: Luster 31 最新データ 統計
		Luster(1992) Appendix Immunotoxicology Database																	TTC	TTC
		chemical name	CAS no.	Route	Length of exposure (Days)	Plaque forming cells	NK cell activity	T cell mitogens	MLR	DHR	CTL	Surface markers	Leukocyte count	Thymus/BW ratio	Spleen/ BW ratio	Spleen cellularity	LPS	Luster Judge	TTC Cr 1+	TTC Cr 2+	Luster	TTC (1+)	TTC (2+)	IL-1 Luc assay	IL-8 Luc assay
	1	Acetonitrile	75-05-8	INHAL	14	-	N	-	N	-	N	N	N	N	N	N	-	N	N	N	N	N	N	N	N		Luster classification				IS	Non-IS			Immunosuppression	Non-Immunosuppression
	2	Aldicarb oxime	116-06-3	GAV	14	-	-	-	-	N	N	+	-	-	-	-	-	N	N	N										Positive	13	7		Positive	13	5
	3	Allyl isovalerate	2835-39-4	GAV	10 over 14	-	N	-	N	N	N	N	N	-	+	N	-	N	N	N										Negative	9	4		Negative	9	4
	4	Arsine	7784-42-1	INHAL	14	+	+	+	-	N	+	+	N	N	+	N	-	P	P	P
	5	Azathioprine	446-86-6	IP	22 over 30	+	-	-	-	N	+	+	-	-	-	+	-	P	P	N	S	S	S	S	N						Accuracy	0.515152
	6	Benzidine	92-87-5	GAV	5	-	+	+	+	+	N	-	N	-	+	-	N	P	P	P											Sensitivity	0.590909			Accuracy		0.548387
	7	Benzo(a)pyrene	50-32-8	SC	14	+	N	+	-	-	N	-	-	+	-	-	+	P	P	P	S	S	S	N	N						Specificity	0.363636			Sensitivity		0.590909
	8	Benzo(e)pyrene	192-97-2	SC	14	-	N	-	N	-	N	N	-	-	-	-	+	N	N	N															Specificity		0.444444
	9	o-Benzyl-p-chlorophenyl	120-32-1	SP	14	-	N	-	N	-	N	N	-	-	-	N	-	N	N	N	S	S	S	S	P
	10	t-Butylhydroquinone	1948-33-0	GAV	14	-	N	-	-	-	N	-	-	-	+	-	-	N	N	N	N	N	N	S	P
	11	Cadmium chloride	10108-64-2	WATER	90	N	-	+	N	-	N	N	N	-	-	N	+	P	P	N	N	N	N	S	P		Applicability domain (+)				IS	Non-IS			Immunosuppression	Non-Immunosuppression
	12	Chemical mixture		WATER	14	+	-	N	N	N	-	N	N	-	-	-	N	P	N	N										Positive	13	6		Positive	13	5
	13	4-Chloro-o-phenylenediamine	95-83-0	GAV	14	-	-	-	-	-	N	-	-	-	-	+	-	N	N	N	S	S	S	S	P					Negative	4	4		Negative	4	4
	14	2,4-Diaminotoluene	95-80-7	GAV	14	-	+	-	-	+	N	+	-	-	-	+	N	P	N	N	N	N	N	N	N
	15	Dideoxyadenosine	4097-22-7	GAV	22 over 30	+	-	-	-	N	N	-	-	+	+	-	-	P	P	N											Accuracy	0.62963			Accuracy		0.653846
	16	Diethylstilbestrol	56-53-1	SC	14	-	+	+	+	-	N	+	+	+	+	N	-	P	P	P	S	S	S	N	P						Sensitivity	0.764706			Sensitivity		0.764706
	17	Dimethylbenz(a)-anthracene	57-97-6	SC	14	+	+	+	+	N	+	N	-	-	+	+	+	P	P	P	S	S	S	S	N						Specificity	0.4			Specificity		0.444444
	18	Dimethylvinyl chloride	513-37-1	GAV	14	-	-	+	-	+	N	N	N	N	N	N	-	P	P	N	N	N	N	N	N
	19	Diphenylhydantoin	630-93-3	GAV	14	-	+	-	N	N	N	N	-	+	+	-	-	P	P	N	N	N	N	N	P		TTC (1+)				IS	Non-IS
	20	Ethyl carbamate	51-79-6	IP	14	+	N	+	-	-	N	N	N	N	N	+	N	P	P	N	A	A	A	N	N					Positive	13	7
	21	Ethylene dibromide	106-93-4	GAV	14	+	+	+	+	-	N	N	N	+	+	-	+	P	P	P	N	N	N	N	P					Negative	9	4
	22	Formaldehyde	50-00-0	INHAL	21	-	-	-	N	-	N	-	N	N	N	-	N	N	N	N	S	S	S	N	P
	23	Gallium arsenide	1303-00-0	INTRA	14	+	+	-	+	+	N	+	-	+	+	+	-	P	P	P											Accuracy	0.515152
	24	Ginseng		IP	10	-	+	-	-	N	N	N	N	+	+	-	-	P	P	N											Sensitivity	0.590909
	25	Hexachlorodibenzo-p-dioxin	19408-74-3	GAV	14	+	-	-	+	+	N	+	-	+	+	+	-	P	P	P											Specificity	0.363636
	26	Indomethacin	53-86-1	SC	5	N	N	+	+	-	N	N	N	N	N	N	-	P	P	P	A	A	A	N	P
	27	Interferon-a	9008-11-1	IP	10	N	N	+	+	N	N	+	N	N	N	N	N	P	P	P
	28	Lithium carbonate	554-13-2	GAV	14	-	+	-	-	-	N	+	-	+	-	-	+	P	P	N	N	N	N	N	P
	29	Methyl carbamate	598-55-0	IP	14	N	N	-	-	-	N	N	N	N	N	-	N	N	N	N	A	A	A	N	N		Applicability domain (+)				IS	Non-IS
	30	Methyl isocyanate	624-83-9	INHAL	4	-	-	-	+	N	N	N	N	N	N	N	-	N	P	N										Positive	13	6
	31	Nickel sulfate	7786-81-4	WATER	180	-	-	-	N	N	N	N	N	+	-	-	+	P	P	N	S	S	S	S	P					Negative	4	4
	32	Nitrobenzene	98-95-3	GAV	14	+	+	+	+	-	N	N	-	-	+	+	-	P	P	P	N	N	N	N	N
	33	Nitrofurazone	59-87-0	GAV	14	-	-	-	-	N	-	-	-	-	-	-	-	N	N	N	S	S	S	N	P						Accuracy	0.62963
	34	n-Nitrosodimethylamine	62-75-9	IP	14	+	+	+	+	+	N	N	-	+	-	N	+	P	P	P	A	A	A	N	N						Sensitivity	0.764706
	35	m-Nitrotoluene	99-08-1	GAV	14	+	-	+	-	+	N	+	-	+	-	-	-	P	P	P	N	N	N	N	N						Specificity	0.4
	36	p-Nitrotoluene	99-99-0	GAV	14	+	-	-	-	-	N	+	-	-	-	-	-	P	N	N	N	N	N	N	N
	37	Ochratoxin A	303-47-9	IP	8	N	+	-	-	N	-	N	-	+	+	N	N	P	P	N							TTC(2+)				IS	Non-IS
	38	Oxymetholone	434-07-1	FEED	14	-	-	-	-	N	N	-	-	-	-	-	-	N	N	N	S	S	S	S	N					Positive	12	8
	39	Pentachlorophenol	87-86-5	FEED	14	+	+	+	-	-	N	N	-	-	-	-	-	P	P	N	S	S	S	S	P					Negative	7	6
	40	Pentamidine isethionate	140-64-7	SC	22 over 30	-	-	-	-	N	-	-	-	-	-	-	-	N	N	N	S	S	S	S	P
	41	o-Phenylphenol	90-43-7	GAV	10 over 14	-	N	-	N	-	N	N	N	+	+	N	-	P	P	N	S	S	S	S	P						Accuracy	0.545455
	42	Phorbol myristate acetate (TPA)	16561-29-8	SC	4 over 14	N	N	+	+	N	N	N	+	N	N	N	+	P	P	P	S	S	S	S	P						Sensitivity	0.631579
	43	Ribavirin	36791-04-5	GAV	14	+	-	-	-	N	-	+	-	-	-	-	-	P	N	N	A/S	A/S	A/S	S	N						Specificity	0.428571
	44	2,3,7,8-Tetrachlorodibenzo-p-dioxin	1746-01-6	GAV	14	+	N	N	N	N	N	N	N	+	+	+	N	P	P	N
	45	Tetraethyl lead	78-00-2	GAV	14	-	N	N	-	+	N	N	+	-	-	-	N	P	N	N
	46	Tetrahydrocannabinol	1972-08-3	GAV	30	-	-	-	-	N	N	-	-	-	-	-	-	N	N	N
	47	4,4-Thiobis(6-t-butyl-m-cresol)	96-69-5	GAV	14	+	+	-	+	-	N	+	+	-	+	+	-	P	P	N	S	S	S	S	P		Applicability domain (+)				IS	Non-IS
	48	Toluene	108-88-3	GAV	14	-	-	-	-	-	N	-	+	-	-	-	-	N	N	N	N	N	N	N	N					Positive	12	7
	49	Tris(2,3-dichloropropyl)phosphate	78-43-3	SC	3	-	N	N	N	-	N	N	N	-	-	N	+	N	N	N										Negative	2	6
	50	Vanadium pentoxide	1314-62-1	INHAL	14	-	-	N	-	N	-	N	N	N	N	-	N	N	N	N	N	N	N	N	P
	51	4-Vinyl-1-cyclohexene diepoxide	106-87-6	SP	5	+	-	-	-	-	N	N	N	-	-	-	-	P	N	N											Accuracy	0.666667
																															Sensitivity	0.857143
																															Specificity	0.461538

## Sheet: Luster 31 最新データ
		Luster(1992) Appendix Immunotoxicology Database																	TTC	TTC						2H4, MITA(IL-2)			HAC-A4, MITA(IL-1b)			THP-G8, IL-8 Luc assay
		chemical name	CAS no.	Route	Length of exposure (Days)	Plaque forming cells	NK cell activity	T cell mitogens	MLR	DHR	CTL	Surface markers	Leukocyte count	Thymus/BW ratio	Spleen/ BW ratio	Spleen cellularity	LPS	Judge	1+	2+	IL-2 Luc assay	1+	2+	IL-1 Luc assay	IL-8 Luc assay	3 color sheet ver.8.2 criteria 5(±35%)			2 color sheet ver.8.1 criteria 5(±25%)			data sheet ver.020.2E criteria3		Thymus/BW ratio					total	threshold=	2	一致すれば１、しなければ0		total			1	1	IL-2 Luc assay
	1	Acetonitrile	75-05-8	INHAL	14	-	N	-	N	-	N	N	N	N	N	N	-	-	N	N	N	N	N	N	N	N	NNN		N	NN		N	NNN	0			P		0		N	1		11			N	N	N
	2	Aldicarb oxime	116-06-3	GAV	14	-	-	-	-	N	N	+	-	-	-	-	-	-	N	N														0			P		0		N						N	N
	3	Allyl isovalerate	2835-39-4	GAV	10 over 14	-	N	-	N	N	N	N	N	-	+	N	-	-	N	N														0			P		0		N						N	N
	4	Arsine	7784-42-1	INHAL	14	+	+	+	-	N	+	+	N	N	+	N	-	+	P	P														0			P		0		N						P	N
	5	Azathioprine	446-86-6	IP	22 over 30	+	-	-	-	N	+	+	-	-	-	+	-	+	P	N	S	S	S	S	N	S	SSS	58.4778	S	SS	41.55	N	NNN	0			P		100.028		P	0					P	P	S
	6	Benzidine	92-87-5	GAV	5	-	+	+	+	+	N	-	N	-	+	-	N	+	P	P														0			P		0		N						P	N
	7	Benzo(a)pyrene	50-32-8	SC	14	+	N	+	-	-	N	-	-	+	-	-	+	+	P	P	S	S	S	N	N	S	SNS	5.85938	N	NN		N	NNN	1			P		6.85938		P	0					P	P	S
	8	Benzo(e)pyrene	192-97-2	SC	14	-	N	-	N	-	N	N	-	-	-	-	+	-	N	N														0			P		0		N						N	N
	9	o-Benzyl-p-chlorophenyl	120-32-1	SP	14	-	N	-	N	-	N	N	-	-	-	N	-	-	N	N	S	S	S	S	P	S	?SSS	2.92969	S	SS	2.92969	P	PP	0			P		5.85938		P	0					N	P	S
	10	t-Butylhydroquinone	1948-33-0	GAV	14	-	N	-	-	-	N	-	-	-	+	-	-	-	N	N	N	N	N	S	P	N	NN		S	SS	4.88281	P	PP	0			P		4.88281		P	0					N	P	N
	11	Cadmium chloride	10108-64-2	WATER	90	N	-	+	N	-	N	N	N	-	-	N	+	+	P	N	N	N	N	S	P	N	?SNN		S	SS	15.625	P	NPP	0			P		15.625		P	0			Suppression of MLR		P	P	N
	12	Chemical mixture		WATER	14	+	-	N	N	N	-	N	N	-	-	-	N	+	N	N														0			P		0		N						N	N
	13	4-Chloro-o-phenylenediamine	95-83-0	GAV	14	-	-	-	-	-	N	-	-	-	-	+	-	-	N	N	S	S	S	S	P	S	SS	0.976562	S	SS	0.976562	P	PP	0			P		1.95312		N	0					N	N	S
	14	2,4-Diaminotoluene	95-80-7	GAV	14	-	+	-	-	+	N	+	-	-	-	+	N	+	N	N	N	N	N	N	N	N	NNN		N	NN		N	NNN	0			P		0		N	1					N	N	N
	15	Dideoxyadenosine	4097-22-7	GAV	22 over 30	+	-	-	-	N	N	-	-	+	+	-	-	+	P	N														1			P		1		N						P	N
	16	Diethylstilbestrol	56-53-1	SC	14	-	+	+	+	-	N	+	+	+	+	N	-	+	P	P	S	S	S	N	P	S	SSS	1.95312	N	SNN		P	PP	1			P		2.95312		P	0					P	P	S
	17	Dimethylbenz(a)-anthracene	57-97-6	SC	14	+	+	+	+	N	+	N	-	-	+	+	+	+	P	P	S	S	S	S	N	S	SS	6.4085	S	SS	25.634	N	NNN	0			P		32.0425		P	0					P	P	S
	18	Dimethylvinyl chloride	513-37-1	GAV	14	-	-	+	-	+	N	N	N	N	N	N	-	+	P	N	N	N	N	N	N	N	NN		N	NN		N	NNN	0			P		0		N	1					P	N	N
	19	Diphenylhydantoin	630-93-3	GAV	14	-	+	-	N	N	N	N	-	+	+	-	-	+	P	N	N	N	N	N	P	N	NNN		N	SNN		P	PP	1			P		1		N	1			Thymus weight reduction to OAD		P	N	N
	20	Ethyl carbamate	51-79-6	IP	14	+	N	+	-	-	N	N	N	N	N	+	N	+	P	N	A	A	A	N	N	A	AAA	666.667	N	NN		N	NNN	0			P		666.667		P	0					P	P	A
	21	Ethylene dibromide	106-93-4	GAV	14	+	+	+	+	-	N	N	N	+	+	-	+	+	P	P	N	N	N	N	P	N	NNN		N	NN		P	PP	1			P		1		N	1					P	N	N
	22	Formaldehyde	50-00-0	INHAL	21	-	-	-	N	-	N	-	N	N	N	-	N	-	N	N	S	S	S	N	P	S	SSS	7.8125	N	?NN		P	PP	0			P		7.8125		P	0			Suppression IFN-g by Sasaki		N	P	S
	23	Gallium arsenide	1303-00-0	INTRA	14	+	+	-	+	+	N	+	-	+	+	+	-	+	P	P														1			P		1		N						P	N
	24	Ginseng		IP	10	-	+	-	-	N	N	N	N	+	+	-	-	+	P	N														1			P		1		N						P	N
	25	Hexachlorodibenzo-p-dioxin	19408-74-3	GAV	14	+	-	-	+	+	N	+	-	+	+	+	-	+	P	P														1			P		1		N						P	N
	26	Indomethacin	53-86-1	SC	5	N	N	+	+	-	N	N	N	N	N	N	-	+	P	P	A	A	A	N	P	A	NAA	31.25	N	SNN		P	PP	0			P		31.25		P	0					P	P	A
	27	Interferon-a	9008-11-1	IP	10	N	N	+	+	N	N	+	N	N	N	N	N	+	P	P														0			P		0		N						P	N
	28	Lithium carbonate	554-13-2	GAV	14	-	+	-	-	-	N	+	-	+	-	-	+	+	P	N	N	N	N	N	P	N	NNN		N	NN		P	NPP	1			P		1		N	1			Thymus weight reduction to OAD		P	N	N
	29	Methyl carbamate	598-55-0	IP	14	N	N	-	-	-	N	N	N	N	N	-	N	-	N	N	A	A	A	N	N	A	AA	750	N	NN		N	NNN	0			P		750		P	0					N	P	A
	30	Methyl isocyanate	624-83-9	INHAL	4	-	-	-	+	N	N	N	N	N	N	N	-	-	P	N														0			P		0		N						P	N
	31	Nickel sulfate	7786-81-4	WATER	180	-	-	-	N	N	N	N	N	+	-	-	+	+	P	N	S	S	S	S	P	S	SSS	104.167	S	SS	375	P	PP	1			P		480.167		P	0					P	P	S
	32	Nitrobenzene	98-95-3	GAV	14	+	+	+	+	-	N	N	-	-	+	+	-	+	P	P	N	N	N	N	N	N	NNN		N	NN		N	NNN	0			P		0		N	1					P	N	N
	33	Nitrofurazone	59-87-0	GAV	14	-	-	-	-	N	-	-	-	-	-	-	-	-	N	N	S	S	S	N	P	S	SSS	83.3333	N	NN		P	PP	0			P		83.3333		P	0					N	P	S
	34	n-Nitrosodimethylamine	62-75-9	IP	14	+	+	+	+	+	N	N	-	+	-	N	+	+	P	P	A	A	A	N	N	A	AA	1500	N	NN		N	NNN	1			P		1501		P	0					P	P	A
	35	m-Nitrotoluene	99-08-1	GAV	14	+	-	+	-	+	N	+	-	+	-	-	-	+	P	P	N	N	N	N	N	N	NN		N	NN		N	NNN	1			P		1		N	1					P	N	N
	36	p-Nitrotoluene	99-99-0	GAV	14	+	-	-	-	-	N	+	-	-	-	-	-	+	N	N	N	N	N	N	N	N	NN		N	NN		N	NNN	0			P		0		N	1					N	N	N
	37	Ochratoxin A	303-47-9	IP	8	N	+	-	-	N	-	N	-	+	+	N	N	+	P	N														1			P		1		N						P	N
	38	Oxymetholone	434-07-1	FEED	14	-	-	-	-	N	N	-	-	-	-	-	-	-	N	N	S	S	S	S	N	S	SSS	7.8125	S	SS	0.976562	N	NNN	0			P		8.78906		P	0					N	P	S
	39	Pentachlorophenol	87-86-5	FEED	14	+	+	+	-	-	N	N	-	-	-	-	-	+	P	N	S	S	S	S	P	S	SSS	31.25	S	SS	23.4375	P	PP	0			P		54.6875		P	0					P	P	S
	40	Pentamidine isethionate	140-64-7	SC	22 over 30	-	-	-	-	N	-	-	-	-	-	-	-	-	N	N	S	S	S	S	P	S	SSS	52.0833	S	SS	64.4531	P	PP	0			P		116.536		P	0					N	P	S
	41	o-Phenylphenol	90-43-7	GAV	10 over 14	-	N	-	N	-	N	N	N	+	+	N	-	+	P	N	S	S	S	S	P	S	SS	7.8125	S	SS	46.875	P	PP	1			P		55.6875		P	0					P	P	S
	42	Phorbol myristate acetate (TPA)	16561-29-8	SC	4 over 14	N	N	+	+	N	N	N	+	N	N	N	+	+	P	P	S	S	S	S	P	N	NAN		S	SNS	0.0433828	P	PP	0			P		0.0433828		N	0					P	N	S
	43	Ribavirin	36791-04-5	GAV	14	+	-	-	-	N	-	+	-	-	-	-	-	+	N	N	A/S	A/S	A/S	S	N	A/S	ASA/SA/S	26.0417	S	NSS	750	N	NNN	0			P		776.042		P	0					N	P	A/S
	44	2,3,7,8-Tetrachlorodibenzo-p-dioxin	1746-01-6	GAV	14	+	N	N	N	N	N	N	N	+	+	+	N	+	P	N														1			P		1		N						P	N
	45	Tetraethyl lead	78-00-2	GAV	14	-	N	N	-	+	N	N	+	-	-	-	N	+	N	N														0			P		0		N						N	N
	46	Tetrahydrocannabinol	1972-08-3	GAV	30	-	-	-	-	N	N	-	-	-	-	-	-	-	N	N														0			P		0		N						N	N
	47	4,4-Thiobis(6-t-butyl-m-cresol)	96-69-5	GAV	14	+	+	-	+	-	N	+	+	-	+	+	-	+	P	N	S	S	S	S	P	S	?SS	3.90625	S	SS	3.90625	P	PP	0			P		7.8125		P	0					P	P	S
	48	Toluene	108-88-3	GAV	14	-	-	-	-	-	N	-	+	-	-	-	-	-	N	N	N	N	N	N	N	N	NNN		N	NN		N	NNN	0			P		0		N	1					N	N	N
	49	Tris(2,3-dichloropropyl)phosphate	78-43-3	SC	3	-	N	N	N	-	N	N	N	-	-	N	+	-	N	N														0			P		0		N						N	N
	50	Vanadium pentoxide	1314-62-1	INHAL	14	-	-	N	-	N	-	N	N	N	N	-	N	-	N	N	N	N	N	N	P	N	NNN		N	NN		P	PP	0			P		0		N	1					N	N	N
	51	4-Vinyl-1-cyclohexene diepoxide	106-87-6	SP	5	+	-	-	-	-	N	N	N	-	-	-	-	+	N	N														0			P		0		N						N	N

										Immunosuppression	Non-Immunosuppression					Immunosuppression	Non-Immunosuppression				Immuno	Non-Immunosuppression					Immuno	Non-Immunosuppression																					Non-Immunosuppression
									Positive	13	7				Positive	13	5			Positive	12	8				Positive	6	14																					7
									Negative	9	4				Negative	9	4			Negative	7	6				Negative	3	10							0.666667														4
																																			]
										Accuracy		0.515152				Accuracy		0.548387		Accuracy	0.545455					Accuracy	0.484848																						0.515152
										Sensitivity		0.590909				Sensitivity		0.590909		Sensitivity	0.631579					Sensitivity	0.666667																						0.590909
										Specificity		0.363636				Specificity		0.444444		Specificity	0.428571					Specificity	0.416667																						0.363636
						Applicability domain (+)												Applicability domain (+)						Applicability domain (+)
										Immunosuppression	Non-Immunosuppression										Immuno	Non-Immunosuppression					Immuno	Non-Immunosuppression
									Positive	13	6										12	7					6	6
									Negative	4	4										2	6					0	6
										Accuracy		0.62963									0.666667					Accuracy	0.666667
										Sensitivity		0.764706									0.857143					Sensitivity	1
										Specificity		0.4									0.461538					Specificity	0.5
[truncated: 5 more columns]

## Sheet: Luster 31 再計算
		Luster(1992) Appendix Immunotoxicology Database																																							IL-1b judge ver.8.1	judge criteria3
		chemical name	CAS no.	Route	Length of exposure (Days)	Plaque forming cells	NK cell activity	T cell mitogens	MLR	DHR	CTL	Surface markers	Leukocyte count	Thymus/BW ratio	Spleen/ BW ratio	Spleen cellularity	LPS	Judge	IL-8 Luc assay	IL-1 Luc assay		IL-2 Luc assay		T cell mitogens	MLR		CTL			Thymus/BW ratio					total	threshold=	1	一致すれば１、しなければ0		total	IL- 1 Luc assay	IL-8 Luc assay	感染性udge
	1	Acetonitrile	75-05-8	INHAL	14	-	N	-	N	-	N	N	N	N	N	N	-	-	N	N	N	N		0	0		0			0					0		N	1		18	N	N	-
	2	Aldicarb oxime	116-06-3	GAV	14	-	-	-	-	N	N	+	-	-	-	-	-	-						0	0		0			0					0		N						-
	3	Allyl isovalerate	2835-39-4	GAV	10 over 14	-	N	-	N	N	N	N	N	-	+	N	-	-						0	0		0			0					0		N						-
	4	Arsine	7784-42-1	INHAL	14	+	+	+	-	N	+	+	N	N	+	N	-	+						1	0		1			0					2		P						+
	5	Azathioprine	446-86-6	IP	22 over 30	+	-	-	-	N	+	+	-	-	-	+	-	+	N	S	S	P		0	0		1			0					1		P	1			S	N	-
	6	Benzidine	92-87-5	GAV	5	-	+	+	+	+	N	-	N	-	+	-	N	+						1	1		0			0					2		P						+
	7	Benzo(a)pyrene	50-32-8	SC	14	+	N	+	-	-	N	-	-	+	-	-	+	+	N	N	S	P		1	0		0			1					2		P	1			N	N	+
	8	Benzo(e)pyrene	192-97-2	SC	14	-	N	-	N	-	N	N	-	-	-	-	+	-						0	0		0			0					0		N						-
	9	o-Benzyl-p-chlorophenyl	120-32-1	SP	14	-	N	-	N	-	N	N	-	-	-	N	-	-	P	S	S	P		0	0		0			0					0		N	0		X	S	P	-
	10	t-Butylhydroquinone	1948-33-0	GAV	14	-	N	-	-	-	N	-	-	-	+	-	-	-	P	S	N	N		0	0		0			0					0		N	1			S	P	-
	11	Cadmium chloride	10108-64-2	WATER	90	N	-	+	N	-	N	N	N	-	-	N	+	+	P	S	N	N		1	0		0			0					1		P	0			S	P	-	Suppression of MLR
	12	Chemical mixture		WATER	14	+	-	N	N	N	-	N	N	-	-	-	N	+						0	0		0			0					0		N						+
	13	4-Chloro-o-phenylenediamine	95-83-0	GAV	14	-	-	-	-	-	N	-	-	-	-	+	-	-	P	S	S	P		0	0		0			0					0		N	0			S	P	-
	14	2,4-Diaminotoluene	95-80-7	GAV	14	-	+	-	-	+	N	+	-	-	-	+	N	+	N	N	N	N		0	0		0			0					0		N	1			N	N	+
	15	Dideoxyadenosine	4097-22-7	GAV	22 over 30	+	-	-	-	N	N	-	-	+	+	-	-	+						0	0		0			1					1		P						+
	16	Diethylstilbestrol	56-53-1	SC	14	-	+	+	+	-	N	+	+	+	+	N	-	+	P	N	S	P		1	1		0			1					3		P	1			N	P	+
	17	Dimethylbenz(a)-anthracene	57-97-6	SC	14	+	+	+	+	N	+	N	-	-	+	+	+	+	未試行	S	S	P		1	1		1			0					3		P	1			S	未試行	+
	18	Dimethylvinyl chloride	513-37-1	GAV	14	-	-	+	-	+	N	N	N	N	N	N	-	+	N	N	N	N		1	0		0			0					1		P	0			N	N	+
	19	Diphenylhydantoin	630-93-3	GAV	14	-	+	-	N	N	N	N	-	+	+	-	-	+	P	N	N	N		0	0		0			1					1		P	0			N	P	-	Thymus weight reduction to OAD
	20	Ethyl carbamate	51-79-6	IP	14	+	N	+	-	-	N	N	N	N	N	+	N	+	N	N	A	P		1	0		0			0					1		P	1			N	N	-
	21	Ethylene dibromide	106-93-4	GAV	14	+	+	+	+	-	N	N	N	+	+	-	+	+	P	N	N	N		1	1		0			1					3		P	0			N	P	-
	22	Formaldehyde	50-00-0	INHAL	21	-	-	-	N	-	N	-	N	N	N	-	N	-	P	N	S	P		0	0		0			0					0		N	0		X	N	P	-	Suppression IFN-g by Sasaki
	23	Gallium arsenide	1303-00-0	INTRA	14	+	+	-	+	+	N	+	-	+	+	+	-	+						0	1		0			1					2		P						+
	24	Ginseng		IP	10	-	+	-	-	N	N	N	N	+	+	-	-	+						0	0		0			1					1		P						+
	25	Hexachlorodibenzo-p-dioxin	19408-74-3	GAV	14	+	-	-	+	+	N	+	-	+	+	+	-	+						0	1		0			1					2		P						+
	26	Indomethacin	53-86-1	SC	5	N	N	+	+	-	N	N	N	N	N	N	-	+	P	N	A	P		1	1		0			0					2		P	1			N	P	+
	27	Interferon-a	9008-11-1	IP	10	N	N	+	+	N	N	+	N	N	N	N	N	+						1	1		0			0					2		P						+
	28	Lithium carbonate	554-13-2	GAV	14	-	+	-	-	-	N	+	-	+	-	-	+	+	P	N	N	N		0	0		0			1					1		P	0			N	P	-	Thymus weight reduction to OAD
	29	Methyl carbamate	598-55-0	IP	14	N	N	-	-	-	N	N	N	N	N	-	N	-	N	N	A	P		0	0		0			0					0		N	0			N	N	-
	30	Methyl isocyanate	624-83-9	INHAL	4	-	-	-	+	N	N	N	N	N	N	N	-	-						0	1		0			0					1		P						-
	31	Nickel sulfate	7786-81-4	WATER	180	-	-	-	N	N	N	N	N	+	-	-	+	+	P	S	S	P		0	0		0			1					1		P	1			S	P	-
	32	Nitrobenzene	98-95-3	GAV	14	+	+	+	+	-	N	N	-	-	+	+	-	+	N	N	N	N		1	1		0			0					2		P	0			N	N	-
	33	Nitrofurazone	59-87-0	GAV	14	-	-	-	-	N	-	-	-	-	-	-	-	-	P	N	S	P		0	0		0			0					0		N	0			N	P	-
	34	n-Nitrosodimethylamine	62-75-9	IP	14	+	+	+	+	+	N	N	-	+	-	N	+	+	N	N	A	P		1	1		0			1					3		P	1			N	N	+
	35	m-Nitrotoluene	99-08-1	GAV	14	+	-	+	-	+	N	+	-	+	-	-	-	+	N	N	N	N		1	0		0			1					2		P	0			N	N	+
	36	p-Nitrotoluene	99-99-0	GAV	14	+	-	-	-	-	N	+	-	-	-	-	-	+	たぶんN	N	N	N		0	0		0			0					0		N	1			N	たぶんN	-
	37	Ochratoxin A	303-47-9	IP	8	N	+	-	-	N	-	N	-	+	+	N	N	+						0	0		0			1					1		P						+
	38	Oxymetholone	434-07-1	FEED	14	-	-	-	-	N	N	-	-	-	-	-	-	-	たぶんN	S	S	P		0	0		0			0					0		N	0			S	たぶんN	-
	39	Pentachlorophenol	87-86-5	FEED	14	+	+	+	-	-	N	N	-	-	-	-	-	+	P	S	S	P		1	0		0			0					1		P	1			S	P	-
	40	Pentamidine isethionate	140-64-7	SC	22 over 30	-	-	-	-	N	-	-	-	-	-	-	-	-	P	S	S	P		0	0		0			0					0		N	0			S	P	-
	41	o-Phenylphenol	90-43-7	GAV	10 over 14	-	N	-	N	-	N	N	N	+	+	N	-	+	P	S	S	P		0	0		0			1					1		P	1			S	P	-
	42	Phorbol myristate acetate (TPA)	16561-29-8	SC	4 over 14	N	N	+	+	N	N	N	+	N	N	N	+	+	未試行	未試行	未試行	P		1	1		0			0					2		P	1			未試行	未試行	+
	43	Ribavirin	36791-04-5	GAV	14	+	-	-	-	N	-	+	-	-	-	-	-	+	N	S	A/S	P		0	0		0			0					0		N	0			S	N	+
	44	2,3,7,8-Tetrachlorodibenzo-p-dioxin	1746-01-6	GAV	14	+	N	N	N	N	N	N	N	+	+	+	N	+						0	0		0			1					1		P						+
	45	Tetraethyl lead	78-00-2	GAV	14	-	N	N	-	+	N	N	+	-	-	-	N	+						0	0		0			0					0		N						-
	46	Tetrahydrocannabinol	1972-08-3	GAV	30	-	-	-	-	N	N	-	-	-	-	-	-	-						0	0		0			0					0		N						-
	47	4,4-Thiobis(6-t-butyl-m-cresol)	96-69-5	GAV	14	+	+	-	+	-	N	+	+	-	+	+	-	+	P	S	S	P		0	1		0			0					1		P	1			S	P	+
	48	Toluene	108-88-3	GAV	14	-	-	-	-	-	N	-	+	-	-	-	-	-	たぶんN	N	N	N		0	0		0			0					0		N	1			N	たぶんN	-
	49	Tris(2,3-dichloropropyl)phosphate	78-43-3	SC	3	-	N	N	N	-	N	N	N	-	-	N	+	-						0	0		0			0					0		N						-
	50	Vanadium pentoxide	1314-62-1	INHAL	14	-	-	N	-	N	-	N	N	N	N	-	N	-	P	N	N	N		0	0		0			0					0		N	1			N	P	-
	51	4-Vinyl-1-cyclohexene diepoxide	106-87-6	SP	5	+	-	-	-	-	N	N	N	-	-	-	-	+						0	0		0			0					0		N						-
				SP: dermal																															TTS	NTTS
				SC: subcutaneous																								2つ除く						Positive	13	8
																										Accuracy	0.612903	0.655172						Negative	6	6											TTS	NTTS
																										Sensitivity	0.684211	0.684211			0.636364				19	14										Positive	12	8
																										Specificity	0.428571	0.5			0.636364															Negative	7	6
																																															19	14
																																													+IL-8 Luc assay
																																															TTS	NTTS
																																														Positive	16	10
																																														Negative	3	4
																																															19	14
[truncated: 4 more columns]

## Sheet: Luster 31
		Luster(1992) Appendix Immunotoxicology Database
		chemical name	CAS no.	Route	Length of exposure (Days)	Plaque forming cells	NK cell activity	T cell mitogens	MLR	DHR	CTL	Surface markers	Leukocyte count	Thymus/BW ratio	Spleen/ BW ratio	Spleen cellularity	LPS	Judge	IL-2 Luc assay	IL-1 Luc assay	IL-8 Luc assay			T cell mitogens	MLR		CTL			Thymus/BW ratio					total	threshold=	2	一致すれば１、しなければ0		total
	1	Acetonitrile	75-05-8	INHAL	14	-	N	-	N	-	N	N	N	N	N	N	-	-	N	N	N			0	0		0			0					0		N	1		16							1
	2	Aldicarb oxime	116-06-3	GAV	14	-	-	-	-	N	N	+	-	-	-	-	-	-						0	0		0			0					0		N										2
	3	Allyl isovalerate	2835-39-4	GAV	10 over 14	-	N	-	N	N	N	N	N	-	+	N	-	-						0	0		0			0					0		N										3
	4	Arsine	7784-42-1	INHAL	14	+	+	+	-	N	+	+	N	N	+	N	-	+						1	0		1			0					2		P										4
	5	Azathioprine	446-86-6	IP	22 over 30	+	-	-	-	N	+	+	-	-	-	+	-	+	P	S	N			0	0		1			0					1		N	0									5
	6	Benzidine	92-87-5	GAV	5	-	+	+	+	+	N	-	N	-	+	-	N	+						1	1		0			0					2		P										6
	7	Benzo(a)pyrene	50-32-8	SC	14	+	N	+	-	-	N	-	-	+	-	-	+	+	P	N	N			1	0		0			1					2		P	1									7
	8	Benzo(e)pyrene	192-97-2	SC	14	-	N	-	N	-	N	N	-	-	-	-	+	-						0	0		0			0					0		N										8
	9	o-Benzyl-p-chlorophenyl	120-32-1	SP	14	-	N	-	N	-	N	N	-	-	-	N	-	-	P	S	P			0	0		0			0					0		N	0									9
	10	t-Butylhydroquinone	1948-33-0	GAV	14	-	N	-	-	-	N	-	-	-	+	-	-	-	N	S	P			0	0		0			0					0		N	1									10
	11	Cadmium chloride	10108-64-2	WATER	90	N	-	+	N	-	N	N	N	-	-	N	+	+	N	S	P			1	0		0			0					1		N	1			Suppression of MLR						11
	12	Chemical mixture		WATER	14	+	-	N	N	N	-	N	N	-	-	-	N	+						0	0		0			0					0		N										12
	13	4-Chloro-o-phenylenediamine	95-83-0	GAV	14	-	-	-	-	-	N	-	-	-	-	+	-	-	P	S	P			0	0		0			0					0		N	0
	14	2,4-Diaminotoluene	95-80-7	GAV	14	-	+	-	-	+	N	+	-	-	-	+	N	+	N	N	N			0	0		0			0					0		N	1
	15	Dideoxyadenosine	4097-22-7	GAV	22 over 30	+	-	-	-	N	N	-	-	+	+	-	-	+						0	0		0			1					1		N
	16	Diethylstilbestrol	56-53-1	SC	14	-	+	+	+	-	N	+	+	+	+	N	-	+	P	N	P			1	1		0			1					3		P	1
	17	Dimethylbenz(a)-anthracene	57-97-6	SC	14	+	+	+	+	N	+	N	-	-	+	+	+	+	P	S	未試行			1	1		1			0					3		P	1
	18	Dimethylvinyl chloride	513-37-1	GAV	14	-	-	+	-	+	N	N	N	N	N	N	-	+	N	N	N			1	0		0			0					1		N	1
	19	Diphenylhydantoin	630-93-3	GAV	14	-	+	-	N	N	N	N	-	+	+	-	-	+	N	N	P			0	0		0			1					1		N	1			Thymus weight reduction to OAD
	20	Ethyl carbamate	51-79-6	IP	14	+	N	+	-	-	N	N	N	N	N	+	N	+	P	N	N			1	0		0			0					1		N	0
	21	Ethylene dibromide	106-93-4	GAV	14	+	+	+	+	-	N	N	N	+	+	-	+	+	N	N	P			1	1		0			1					3		P	0
	22	Formaldehyde	50-00-0	INHAL	21	-	-	-	N	-	N	-	N	N	N	-	N	-	P	N	P			0	0		0			0					0		N	0			Suppression IFN-g by Sasaki
	23	Gallium arsenide	1303-00-0	INTRA	14	+	+	-	+	+	N	+	-	+	+	+	-	+						0	1		0			1					2		P
	24	Ginseng		IP	10	-	+	-	-	N	N	N	N	+	+	-	-	+						0	0		0			1					1		N
	25	Hexachlorodibenzo-p-dioxin	19408-74-3	GAV	14	+	-	-	+	+	N	+	-	+	+	+	-	+						0	1		0			1					2		P
	26	Indomethacin	53-86-1	SC	5	N	N	+	+	-	N	N	N	N	N	N	-	+	P	N	P			1	1		0			0					2		P	1
	27	Interferon-a	9008-11-1	IP	10	N	N	+	+	N	N	+	N	N	N	N	N	+						1	1		0			0					2		P
	28	Lithium carbonate	554-13-2	GAV	14	-	+	-	-	-	N	+	-	+	-	-	+	+	N	N	P			0	0		0			1					1		N	1			Thymus weight reduction to OAD
	29	Methyl carbamate	598-55-0	IP	14	N	N	-	-	-	N	N	N	N	N	-	N	-	P	N	N			0	0		0			0					0		N	0
	30	Methyl isocyanate	624-83-9	INHAL	4	-	-	-	+	N	N	N	N	N	N	N	-	-						0	1		0			0					1		N
	31	Nickel sulfate	7786-81-4	WATER	180	-	-	-	N	N	N	N	N	+	-	-	+	+	P	S	P			0	0		0			1					1		N	0
	32	Nitrobenzene	98-95-3	GAV	14	+	+	+	+	-	N	N	-	-	+	+	-	+	N	N	N			1	1		0			0					2		P	0
	33	Nitrofurazone	59-87-0	GAV	14	-	-	-	-	N	-	-	-	-	-	-	-	-	P	N	P			0	0		0			0					0		N	0
	34	n-Nitrosodimethylamine	62-75-9	IP	14	+	+	+	+	+	N	N	-	+	-	N	+	+	P	N	N			1	1		0			1					3		P	1
	35	m-Nitrotoluene	99-08-1	GAV	14	+	-	+	-	+	N	+	-	+	-	-	-	+	N	N	N			1	0		0			1					2		P	0
	36	p-Nitrotoluene	99-99-0	GAV	14	+	-	-	-	-	N	+	-	-	-	-	-	+	N	N	たぶんN			0	0		0			0					0		N	1
	37	Ochratoxin A	303-47-9	IP	8	N	+	-	-	N	-	N	-	+	+	N	N	+						0	0		0			1					1		N
	38	Oxymetholone	434-07-1	FEED	14	-	-	-	-	N	N	-	-	-	-	-	-	-	P	S	たぶんN			0	0		0			0					0		N	0
	39	Pentachlorophenol	87-86-5	FEED	14	+	+	+	-	-	N	N	-	-	-	-	-	+	P	S	P			1	0		0			0					1		N	0
	40	Pentamidine isethionate	140-64-7	SC	22 over 30	-	-	-	-	N	-	-	-	-	-	-	-	-	P	S	P			0	0		0			0					0		N	0
	41	o-Phenylphenol	90-43-7	GAV	10 over 14	-	N	-	N	-	N	N	N	+	+	N	-	+	P	S	P			0	0		0			1					1		N	0
	42	Phorbol myristate acetate (TPA)	16561-29-8	SC	4 over 14	N	N	+	+	N	N	N	+	N	N	N	+	+	P	未試行	未試行			1	1		0			0					2		P	1
	43	Ribavirin	36791-04-5	GAV	14	+	-	-	-	N	-	+	-	-	-	-	-	+	P	S	N			0	0		0			0					0		N	0
	44	2,3,7,8-Tetrachlorodibenzo-p-dioxin	1746-01-6	GAV	14	+	N	N	N	N	N	N	N	+	+	+	N	+						0	0		0			1					1		N
	45	Tetraethyl lead	78-00-2	GAV	14	-	N	N	-	+	N	N	+	-	-	-	N	+						0	0		0			0					0		N
	46	Tetrahydrocannabinol	1972-08-3	GAV	30	-	-	-	-	N	N	-	-	-	-	-	-	-						0	0		0			0					0		N
	47	4,4-Thiobis(6-t-butyl-m-cresol)	96-69-5	GAV	14	+	+	-	+	-	N	+	+	-	+	+	-	+	P	S	P			0	1		0			0					1		N	0
	48	Toluene	108-88-3	GAV	14	-	-	-	-	-	N	-	+	-	-	-	-	-	N	N	たぶんN			0	0		0			0					0		N	1
	49	Tris(2,3-dichloropropyl)phosphate	78-43-3	SC	3	-	N	N	N	-	N	N	N	-	-	N	+	-						0	0		0			0					0		N
	50	Vanadium pentoxide	1314-62-1	INHAL	14	-	-	N	-	N	-	N	N	N	N	-	N	-	N	N	P			0	0		0			0					0		N	1
	51	4-Vinyl-1-cyclohexene diepoxide	106-87-6	SP	5	+	-	-	-	-	N	N	N	-	-	-	-	+						0	0		0			0					0		N
																											17/31
																															0.666667
																															]

## Sheet: Luster 20
		Luster(1992) Appendix Immunotoxicology Database
		chemical name	CAS no.	Route	Length of exposure (Days)	Plaque forming cells	NK cell activity	T cell mitogens	MLR	DHR	CTL	Surface markers	Leukocyte count	Thymus/BW ratio	Spleen/ BW ratio	Spleen cellularity	LPS	Judge	IL-2 Luc assay			T cell mitogens	MLR		CTL			Thymus/BW ratio					total	threshold=	2	一致すれば１、しなければ0		total
	1	Acetonitrile	75-05-8	INHAL	14	-	N	-	N	-	N	N	N	N	N	N	-	-				0	0		0			0					0		N			7							1
	2	Aldicarb oxime	116-06-3	GAV	14	-	-	-	-	N	N	+	-	-	-	-	-	-				0	0		0			0					0		N										2
	3	Allyl isovalerate	2835-39-4	GAV	10 over 14	-	N	-	N	N	N	N	N	-	+	N	-	-				0	0		0			0					0		N										3
	4	Arsine	7784-42-1	INHAL	14	+	+	+	-	N	+	+	N	N	+	N	-	+				1	0		1			0					2		P										4
	5	Azathioprine	446-86-6	IP	22 over 30	+	-	-	-	N	+	+	-	-	-	+	-	+	P			0	0		1			0					1		N	0									5
	6	Benzidine	92-87-5	GAV	5	-	+	+	+	+	N	-	N	-	+	-	N	+				1	1		0			0					2		P										6
	7	Benzo(a)pyrene	50-32-8	SC	14	+	N	+	-	-	N	-	-	+	-	-	+	+	P			1	0		0			1					2		P	1									7
	8	Benzo(e)pyrene	192-97-2	SC	14	-	N	-	N	-	N	N	-	-	-	-	+	-				0	0		0			0					0		N										8
	9	o-Benzyl-p-chlorophenyl	120-32-1	SP	14	-	N	-	N	-	N	N	-	-	-	N	-	-	P			0	0		0			0					0		N	0									9
	10	t-Butylhydroquinone	1948-33-0	GAV	14	-	N	-	-	-	N	-	-	-	+	-	-	-				0	0		0			0					0		N										10
	11	Cadmium chloride	10108-64-2	WATER	90	N	-	+	N	-	N	N	N	-	-	N	+	+	N/P			1	0		0			0					1		N	0			Suppression of MLR						11
	12	Chemical mixture		WATER	14	+	-	N	N	N	-	N	N	-	-	-	N	+				0	0		0			0					0		N										12
	13	4-Chloro-o-phenylenediamine	95-83-0	GAV	14	-	-	-	-	-	N	-	-	-	-	+	-	-				0	0		0			0					0		N
	14	2,4-Diaminotoluene	95-80-7	GAV	14	-	+	-	-	+	N	+	-	-	-	+	N	+	N/N			0	0		0			0					0		N	0
	15	Dideoxyadenosine	4097-22-7	GAV	22 over 30	+	-	-	-	N	N	-	-	+	+	-	-	+				0	0		0			1					1		N
	16	Diethylstilbestrol	56-53-1	SC	14	-	+	+	+	-	N	+	+	+	+	N	-	+	P			1	1		0			1					3		P	1
	17	Dimethylbenz(a)-anthracene	57-97-6	SC	14	+	+	+	+	N	+	N	-	-	+	+	+	+				1	1		1			0					3		P
	18	Dimethylvinyl chloride	513-37-1	GAV	14	-	-	+	-	+	N	N	N	N	N	N	-	+				1	0		0			0					1		N
	19	Diphenylhydantoin	630-93-3	GAV	14	-	+	-	N	N	N	N	-	+	+	-	-	+	N/P			0	0		0			1					1		N	0			Thymus weight reduction to OAD
	20	Ethyl carbamate	51-79-6	IP	14	+	N	+	-	-	N	N	N	N	N	+	N	+	P			1	0		0			0					1		N	0
	21	Ethylene dibromide	106-93-4	GAV	14	+	+	+	+	-	N	N	N	+	+	-	+	+	N			1	1		0			1					3		P	0
	22	Formaldehyde	50-00-0	INHAL	21	-	-	-	N	-	N	-	N	N	N	-	N	-	P (P)			0	0		0			0					0		N	0			Suppression IFN-g by Sasaki
	23	Gallium arsenide	1303-00-0	INTRA	14	+	+	-	+	+	N	+	-	+	+	+	-	+				0	1		0			1					2		P
	24	Ginseng		IP	10	-	+	-	-	N	N	N	N	+	+	-	-	+				0	0		0			1					1		N
	25	Hexachlorodibenzo-p-dioxin	19408-74-3	GAV	14	+	-	-	+	+	N	+	-	+	+	+	-	+				0	1		0			1					2		P
	26	Indomethacin	53-86-1	SC	5	N	N	+	+	-	N	N	N	N	N	N	-	+	P			1	1		0			0					2		P	1
	27	Interferon-a	9008-11-1	IP	10	N	N	+	+	N	N	+	N	N	N	N	N	+				1	1		0			0					2		P
	28	Lithium carbonate	554-13-2	GAV	14	-	+	-	-	-	N	+	-	+	-	-	+	+	N			0	0		0			1					1		N	1			Thymus weight reduction to OAD
	29	Methyl carbamate	598-55-0	IP	14	N	N	-	-	-	N	N	N	N	N	-	N	-				0	0		0			0					0		N
	30	Methyl isocyanate	624-83-9	INHAL	4	-	-	-	+	N	N	N	N	N	N	N	-	-				0	1		0			0					1		N
	31	Nickel sulfate	7786-81-4	WATER	180	-	-	-	N	N	N	N	N	+	-	-	+	+	P			0	0		0			1					1		N	0
	32	Nitrobenzene	98-95-3	GAV	14	+	+	+	+	-	N	N	-	-	+	+	-	+	N			1	1		0			0					2		P	0
	33	Nitrofurazone	59-87-0	GAV	14	-	-	-	-	N	-	-	-	-	-	-	-	-	P (P)			0	0		0			0					0		N	0
	34	n-Nitrosodimethylamine	62-75-9	IP	14	+	+	+	+	+	N	N	-	+	-	N	+	+				1	1		0			1					3		P
	35	m-Nitrotoluene	99-08-1	GAV	14	+	-	+	-	+	N	+	-	+	-	-	-	+				1	0		0			1					2		P
	36	p-Nitrotoluene	99-99-0	GAV	14	+	-	-	-	-	N	+	-	-	-	-	-	+				0	0		0			0					0		N
	37	Ochratoxin A	303-47-9	IP	8	N	+	-	-	N	-	N	-	+	+	N	N	+				0	0		0			1					1		N
	38	Oxymetholone	434-07-1	FEED	14	-	-	-	-	N	N	-	-	-	-	-	-	-				0	0		0			0					0		N
	39	Pentachlorophenol	87-86-5	FEED	14	+	+	+	-	-	N	N	-	-	-	-	-	+				1	0		0			0					1		N
	40	Pentamidine isethionate	140-64-7	SC	22 over 30	-	-	-	-	N	-	-	-	-	-	-	-	-	P			0	0		0			0					0		N	0
	41	o-Phenylphenol	90-43-7	GAV	10 over 14	-	N	-	N	-	N	N	N	+	+	N	-	+				0	0		0			1					1		N
	42	Phorbol myristate acetate (TPA)	16561-29-8	SC	4 over 14	N	N	+	+	N	N	N	+	N	N	N	+	+	P			1	1		0			0					2		P	1
	43	Ribavirin	36791-04-5	GAV	14	+	-	-	-	N	-	+	-	-	-	-	-	+	P			0	0		0			0					0		N	0
	44	2,3,7,8-Tetrachlorodibenzo-p-dioxin	1746-01-6	GAV	14	+	N	N	N	N	N	N	N	+	+	+	N	+				0	0		0			1					1		N
	45	Tetraethyl lead	78-00-2	GAV	14	-	N	N	-	+	N	N	+	-	-	-	N	+				0	0		0			0					0		N
	46	Tetrahydrocannabinol	1972-08-3	GAV	30	-	-	-	-	N	N	-	-	-	-	-	-	-				0	0		0			0					0		N
	47	4,4-Thiobis(6-t-butyl-m-cresol)	96-69-5	GAV	14	+	+	-	+	-	N	+	+	-	+	+	-	+				0	1		0			0					1		N
	48	Toluene	108-88-3	GAV	14	-	-	-	-	-	N	-	+	-	-	-	-	-	N			0	0		0			0					0		N	1
	49	Tris(2,3-dichloropropyl)phosphate	78-43-3	SC	3	-	N	N	N	-	N	N	N	-	-	N	+	-				0	0		0			0					0		N
	50	Vanadium pentoxide	1314-62-1	INHAL	14	-	-	N	-	N	-	N	N	N	N	-	N	-	N			0	0		0			0					0		N	1
	51	4-Vinyl-1-cyclohexene diepoxide	106-87-6	SP	5	+	-	-	-	-	N	N	N	-	-	-	-	+				0	0		0			0					0		N
